# Supplementary material for: Tetra­aqua­(5,5′-dimethyl-2,2′-bipyridine-κ2 N,N′)zinc(II) sulfate
Source: Acta Crystallogr Sect E Struct Rep Online. 2009 Jul 4;65(Pt 8):m866. doi: 10.1107/S160053680902488X (PMC2977444; doi:10.1107/S160053680902488X)
Supplement: Supplementary file 1 [file e-65-0m866-sup1.cif]

##############################################################################
###                                                                        ###
###        Electronic paper (Acta Crystallographica Section E)             ###
###                                                                        ###
##############################################################################
#                                                                            #
# This CIF contains the data in a paper accepted for publication in Acta     #
# Crystallographica Section E. It conforms to the requirements of Notes      #
# for Authors for Section E, and has been peer reviewed under the auspices   #
# of the IUCr Commission on Journals.                                        #
#                                                                            #
# Full details of the Crystallographic Information File format               #
# are given in the paper "The Crystallographic Information File (CIF):       #
# a New Standard Archive File for Crystallography" by S. R. Hall, F. H.      #
# Allen and I. D. Brown [Acta Cryst. (1991), A47, 655-685].                  #
#                                                                            #
# The current version of the core CIF dictionary is obtainable from          #
# ftp://ftp.iucr.org/pub/cif_core.dic. The current version number is 2.4.    #
#                                                                            #
# Software is freely available for graphical display of the structure(s) in  #
# this CIF.  For information consult the CIF home page http://www.iucr.org/  #
# cif/home.html                                                              #
#                                                                            #
# This file may be used for bona fide research purposes within the           #
# scientific community so long as proper attribution is given to the journal # 
# article from which it was obtained.                                        #
#                                                                            #
##############################################################################
                                             
data_I
_audit_creation_method     SHELXL-97
_chemical_name_systematic
;
Tetraaqua(5,5'-dimethyl-2,2'-bipyridine-\k^2^<i>N</i>,<i>N</i>')zinc(II)
sulfate
;
_chemical_name_common     ?
_chemical_formula_moiety     'C12 H20 N2 O4 Zn +, O4 S -'
_chemical_formula_sum     'C12 H20 N2 O8 S Zn'
_chemical_formula_iupac     '[Zn (C12 H12 N2) (H2 O)4] S O4'
_chemical_formula_weight     417.73
_chemical_melting_point     ?
_symmetry_cell_setting     monoclinic
_symmetry_space_group_name_H-M     'P 21/c'
_symmetry_space_group_name_Hall     '-P 2ybc'
loop_
    _symmetry_equiv_pos_as_xyz
    'x, y, z'
    '-x, y+1/2, -z+1/2'
    '-x, -y, -z'
    'x, -y-1/2, z-1/2'
_cell_length_a     9.5648(17)
_cell_length_b     9.6050(17)
_cell_length_c     18.477(3)
_cell_angle_alpha     90.00
_cell_angle_beta     102.453(4)
_cell_angle_gamma     90.00
_cell_volume     1657.5(5)
_cell_formula_units_Z     4
_cell_measurement_reflns_used     4417
_cell_measurement_theta_min     2.1805
_cell_measurement_theta_max     27.89
_cell_measurement_temperature     296(2)
_exptl_crystal_description     block
_exptl_crystal_colour     colourless
_exptl_crystal_size_max     0.30
_exptl_crystal_size_mid     0.26
_exptl_crystal_size_min     0.25
_exptl_crystal_density_diffrn     1.674
_exptl_crystal_density_meas     ?
_exptl_crystal_density_method     'not measured'
_exptl_crystal_F_000     864
_exptl_absorpt_coefficient_mu     1.651
_exptl_absorpt_correction_type     multi-scan
_exptl_absorpt_process_details     '(SADABS; Bruker, 2005)'
_exptl_absorpt_correction_T_min     0.6372
_exptl_absorpt_correction_T_max     0.6830
_exptl_special_details
;
;
_diffrn_ambient_temperature     296(2)
_diffrn_radiation_type     MoK\a
_diffrn_radiation_wavelength     0.71073
_diffrn_radiation_source     'fine-focus sealed tube'
_diffrn_radiation_monochromator     graphite
_diffrn_measurement_device_type     'Bruker SMART APEXII CCD area-detector'
_diffrn_measurement_method     '\f and \w'
_diffrn_detector_area_resol_mean     ?
_diffrn_reflns_number     9462
_diffrn_reflns_av_R_equivalents     0.0848
_diffrn_reflns_av_sigmaI/netI     0.0601
_diffrn_reflns_theta_min     2.18
_diffrn_reflns_theta_max     26.00
_diffrn_reflns_theta_full     26.00
_diffrn_measured_fraction_theta_max     1.000
_diffrn_measured_fraction_theta_full     1.000
_diffrn_reflns_limit_h_min     -11
_diffrn_reflns_limit_h_max     11
_diffrn_reflns_limit_k_min     -11
_diffrn_reflns_limit_k_max     10
_diffrn_reflns_limit_l_min     -22
_diffrn_reflns_limit_l_max     13
_diffrn_standards_number     ?
_diffrn_standards_interval_count     ?
_diffrn_standards_interval_time     ?
_diffrn_standards_decay_%     ?
_refine_special_details
;
Refinement of <i>F</i>^2^ against ALL reflections. The weighted <i>R</i>-factor
<i>wR</i> and goodness of fit <i>S</i> are based on <i>F</i>^2^, conventional
<i>R</i>-factors <i>R</i> are based on <i>F</i>, with <i>F</i> set to zero for
negative <i>F</i>^2^. The threshold expression of <i>F</i>^2^ >
\s(<i>F</i>^2^) is used only for calculating <i>R</i>-factors(gt) <i>etc</i>.
and is not relevant to the choice of reflections for refinement.
<i>R</i>-factors based on <i>F</i>^2^ are statistically about twice as large
as those based on <i>F</i>, and <i>R</i>- factors based on ALL data will be
even larger.
;
_reflns_number_total     3263
_reflns_number_gt     2648
_reflns_threshold_expression     I>2\s(I)
_refine_ls_structure_factor_coef     Fsqd
_refine_ls_matrix_type     full
_refine_ls_R_factor_all     0.0468
_refine_ls_R_factor_gt     0.0365
_refine_ls_wR_factor_gt     0.0887
_refine_ls_wR_factor_ref     0.0914
_refine_ls_goodness_of_fit_ref     1.040
_refine_ls_restrained_S_all     1.040
_refine_ls_number_reflns     3263
_refine_ls_number_parameters     219
_refine_ls_number_restraints     0
_refine_ls_hydrogen_treatment     constr
_refine_ls_weighting_scheme     calc
_refine_ls_weighting_details
                  'calc w=1/[\s^2^(Fo^2^)+(0.041P)^2^] where P=(Fo^2^+2Fc^2^)/3'
_atom_sites_solution_hydrogens     geom
_atom_sites_solution_primary     direct
_atom_sites_solution_secondary     difmap
_refine_ls_shift/su_max     0.001
_refine_ls_shift/su_mean     0.000
_refine_diff_density_max     0.520
_refine_diff_density_min     -0.395
_refine_ls_extinction_method     none
_refine_ls_extinction_coef     ?
loop_
    _atom_type_symbol
    _atom_type_description
    _atom_type_scat_dispersion_real
    _atom_type_scat_dispersion_imag
    _atom_type_scat_source
    'C' 'C' 0.0033 0.0016
                         'International Tables Vol C Tables 4.2.6.8 and 6.1.1.4'
    'H' 'H' 0.0000 0.0000
                         'International Tables Vol C Tables 4.2.6.8 and 6.1.1.4'
    'N' 'N' 0.0061 0.0033
                         'International Tables Vol C Tables 4.2.6.8 and 6.1.1.4'
    'O' 'O' 0.0106 0.0060
                         'International Tables Vol C Tables 4.2.6.8 and 6.1.1.4'
    'Zn' 'Zn' 0.2839 1.4301
                         'International Tables Vol C Tables 4.2.6.8 and 6.1.1.4'
    'S' 'S' 0.1246 0.1234
                         'International Tables Vol C Tables 4.2.6.8 and 6.1.1.4'
_computing_data_collection     'APEX2 (Bruker, 2005)'
_computing_cell_refinement     'SAINT (Bruker, 2005)'
_computing_data_reduction     'SAINT (Bruker, 2005)'
_computing_structure_solution     'SHELXS97 (Sheldrick, 2008)'
_computing_structure_refinement     'SHELXL97 (Sheldrick, 2008)'
_computing_molecular_graphics     'SHELXTL (Sheldrick, 2008)'
_computing_publication_material     'SHELXTL (Sheldrick, 2008)'
loop_
    _atom_site_type_symbol
    _atom_site_label
    _atom_site_fract_x
    _atom_site_fract_y
    _atom_site_fract_z
    _atom_site_U_iso_or_equiv
    _atom_site_adp_type
    _atom_site_calc_flag
    _atom_site_refinement_flags
    _atom_site_occupancy
    _atom_site_disorder_assembly
    _atom_site_disorder_group
    Zn Zn1 0.27251(3) 0.86942(3) 0.804800(16) 0.02610(12) Uani d . 1 . .
    S S1 0.74896(6) 0.86596(7) 0.74789(4) 0.02499(17) Uani d . 1 . .
    N N1 0.4185(2) 0.7784(2) 0.89612(12) 0.0321(5) Uani d . 1 . .
    N N2 0.2216(2) 0.9768(2) 0.89671(12) 0.0324(5) Uani d . 1 . .
    O O1W 0.1234(2) 0.7150(2) 0.80803(15) 0.0632(7) Uani d . 1 . .
    H H1WA 0.1400 0.6281 0.8125 0.076 Uiso d R 1 . .
    H H1WB 0.0336 0.7268 0.8018 0.076 Uiso d R 1 . .
    O O2W 0.12257(18) 0.9747(2) 0.72531(10) 0.0378(5) Uani d . 1 . .
    H H2WA 0.0329 0.9606 0.7130 0.045 Uiso d R 1 . .
    H H2WB 0.1381 1.0586 0.7146 0.045 Uiso d R 1 . .
    O O3W 0.33946(19) 0.7568(2) 0.72175(10) 0.0347(5) Uani d . 1 . .
    H H3WA 0.4203 0.7743 0.7118 0.042 Uiso d R 1 . .
    H H3WB 0.3264 0.6693 0.7182 0.042 Uiso d R 1 . .
    O O4W 0.4183(2) 1.0182(2) 0.78745(13) 0.0486(6) Uani d . 1 . .
    H H4WA 0.5066 1.0052 0.7884 0.058 Uiso d R 1 . .
    H H4WB 0.4049 1.1053 0.7901 0.058 Uiso d R 1 . .
    O O5 0.70202(19) 0.9743(2) 0.79426(10) 0.0335(4) Uani d . 1 . .
    O O6 0.62104(18) 0.7951(2) 0.70442(10) 0.0343(4) Uani d . 1 . .
    O O7 0.83003(19) 0.9308(2) 0.69779(11) 0.0359(5) Uani d . 1 . .
    O O8 0.83933(19) 0.7631(2) 0.79580(10) 0.0358(5) Uani d . 1 . .
    C C1 0.5164(3) 0.6810(3) 0.89163(17) 0.0369(7) Uani d . 1 . .
    H H1A 0.5233 0.6498 0.8449 0.044 Uiso calc R 1 . .
    C C2 0.6085(3) 0.6240(3) 0.95322(17) 0.0379(7) Uani d . 1 . .
    C C3 0.7185(3) 0.5184(4) 0.9430(2) 0.0527(9) Uani d . 1 . .
    H H3A 0.6773 0.4559 0.9036 0.079 Uiso calc R 1 . .
    H H3B 0.7494 0.4667 0.9881 0.079 Uiso calc R 1 . .
    H H3C 0.7991 0.5652 0.9308 0.079 Uiso calc R 1 . .
    C C4 0.5934(3) 0.6713(3) 1.02187(17) 0.0409(7) Uani d . 1 . .
    H H4A 0.6511 0.6351 1.0648 0.049 Uiso calc R 1 . .
    C C5 0.4932(3) 0.7720(3) 1.02696(15) 0.0393(7) Uani d . 1 . .
    H H5 0.4843 0.8043 1.0732 0.047 Uiso calc R 1 . .
    C C6 0.4054(3) 0.8254(3) 0.96315(15) 0.0311(6) Uani d . 1 . .
    C C7 0.2972(3) 0.9349(3) 0.96385(15) 0.0303(6) Uani d . 1 . .
    C C8 0.2708(3) 0.9936(3) 1.02828(16) 0.0399(7) Uani d . 1 . .
    H H8 0.3214 0.9634 1.0743 0.048 Uiso calc R 1 . .
    C C9 0.1693(3) 1.0966(3) 1.02349(18) 0.0419(7) Uani d . 1 . .
    H H9 0.1517 1.1360 1.0666 0.050 Uiso calc R 1 . .
    C C10 0.0931(3) 1.1423(3) 0.95547(18) 0.0384(7) Uani d . 1 . .
    C C11 -0.0155(4) 1.2571(4) 0.9464(2) 0.0544(9) Uani d . 1 . .
    H H11A -0.0502 1.2665 0.9911 0.082 Uiso calc R 1 . .
    H H11B -0.0938 1.2353 0.9060 0.082 Uiso calc R 1 . .
    H H11C 0.0281 1.3428 0.9362 0.082 Uiso calc R 1 . .
    C C12 0.1239(3) 1.0770(3) 0.89353(17) 0.0371(7) Uani d . 1 . .
    H H12 0.0732 1.1048 0.8470 0.045 Uiso calc R 1 . .
loop_
    _atom_site_aniso_label
    _atom_site_aniso_U_11
    _atom_site_aniso_U_22
    _atom_site_aniso_U_33
    _atom_site_aniso_U_12
    _atom_site_aniso_U_13
    _atom_site_aniso_U_23
    Zn1 0.01825(17) 0.02401(18) 0.0354(2) 0.00040(12) 0.00430(11) -0.00115(13)
    S1 0.0161(3) 0.0206(3) 0.0387(4) 0.0001(2) 0.0068(2) -0.0004(3)
    N1 0.0287(12) 0.0324(12) 0.0335(13) 0.0039(10) 0.0029(9) 0.0026(11)
    N2 0.0292(12) 0.0330(12) 0.0359(14) 0.0003(10) 0.0089(10) -0.0031(11)
    O1W 0.0231(11) 0.0266(12) 0.143(2) -0.0025(10) 0.0252(12) -0.0011(13)
    O2W 0.0200(9) 0.0340(11) 0.0553(13) 0.0050(8) -0.0006(8) 0.0072(10)
    O3W 0.0266(10) 0.0263(10) 0.0534(12) 0.0023(8) 0.0134(8) -0.0075(9)
    O4W 0.0229(10) 0.0246(10) 0.1025(18) -0.0007(9) 0.0230(10) 0.0024(11)
    O5 0.0294(10) 0.0277(10) 0.0452(12) 0.0053(8) 0.0116(8) -0.0061(9)
    O6 0.0203(9) 0.0336(11) 0.0478(12) -0.0079(8) 0.0050(8) -0.0051(9)
    O7 0.0282(10) 0.0343(11) 0.0480(12) -0.0060(9) 0.0148(8) 0.0016(9)
    O8 0.0270(10) 0.0270(10) 0.0522(13) 0.0076(8) 0.0058(8) 0.0053(9)
    C1 0.0317(15) 0.0394(16) 0.0392(17) 0.0061(13) 0.0064(12) -0.0003(14)
    C2 0.0318(15) 0.0325(16) 0.0469(19) -0.0001(13) 0.0033(12) 0.0034(14)
    C3 0.0392(18) 0.052(2) 0.064(2) 0.0148(16) 0.0058(14) 0.0063(18)
    C4 0.0316(16) 0.0439(17) 0.0438(19) 0.0053(14) 0.0006(12) 0.0127(15)
    C5 0.0425(17) 0.0427(17) 0.0320(17) -0.0004(15) 0.0062(12) 0.0031(14)
    C6 0.0264(14) 0.0307(14) 0.0361(16) -0.0012(12) 0.0065(11) 0.0012(13)
    C7 0.0261(14) 0.0304(14) 0.0340(16) -0.0036(12) 0.0057(11) -0.0008(12)
    C8 0.0412(17) 0.0450(18) 0.0337(18) 0.0020(15) 0.0083(13) -0.0008(14)
    C9 0.0440(18) 0.0430(17) 0.0437(19) -0.0030(15) 0.0205(14) -0.0076(15)
    C10 0.0296(15) 0.0363(16) 0.0520(19) 0.0004(13) 0.0149(13) -0.0077(14)
    C11 0.049(2) 0.049(2) 0.068(2) 0.0133(17) 0.0188(16) -0.0089(17)
    C12 0.0306(15) 0.0380(16) 0.0417(17) 0.0036(13) 0.0053(12) 0.0017(14)
_geom_special_details
;
All e.s.d.'s (except the e.s.d. in the dihedral angle between two l.s. planes)
are estimated using the full covariance matrix. The cell e.s.d.'s are taken
into account individually in the estimation of e.s.d.'s in distances, angles
and torsion angles; correlations between e.s.d.'s in cell parameters are only
used when they are defined by crystal symmetry. An approximate (isotropic)
treatment of cell e.s.d.'s is used for estimating e.s.d.'s involving l.s.
planes.
;
loop_
    _geom_bond_atom_site_label_1
    _geom_bond_atom_site_label_2
    _geom_bond_site_symmetry_2
    _geom_bond_distance
    _geom_bond_publ_flag
    Zn1 O1W . 2.068(2) ?
    Zn1 O4W . 2.0693(19) ?
    Zn1 O2W . 2.0806(18) ?
    Zn1 O3W . 2.0880(17) ?
    Zn1 N2 . 2.131(2) ?
    Zn1 N1 . 2.132(2) ?
    S1 O7 . 1.4682(19) ?
    S1 O8 . 1.4756(19) ?
    S1 O6 . 1.4772(19) ?
    S1 O5 . 1.4779(19) ?
    N1 C1 . 1.339(3) ?
    N1 C6 . 1.349(3) ?
    N2 C12 . 1.334(4) ?
    N2 C7 . 1.355(3) ?
    O1W H1WA . 0.8496 ?
    O1W H1WB . 0.8495 ?
    O2W H2WA . 0.8497 ?
    O2W H2WB . 0.8497 ?
    O3W H3WA . 0.8497 ?
    O3W H3WB . 0.8498 ?
    O4W H4WA . 0.8498 ?
    O4W H4WB . 0.8499 ?
    C1 C2 . 1.392(4) ?
    C1 H1A . 0.9300 ?
    C2 C4 . 1.384(4) ?
    C2 C3 . 1.502(4) ?
    C3 H3A . 0.9600 ?
    C3 H3B . 0.9600 ?
    C3 H3C . 0.9600 ?
    C4 C5 . 1.379(4) ?
    C4 H4A . 0.9300 ?
    C5 C6 . 1.389(4) ?
    C5 H5 . 0.9300 ?
    C6 C7 . 1.477(4) ?
    C7 C8 . 1.388(4) ?
    C8 C9 . 1.376(4) ?
    C8 H8 . 0.9300 ?
    C9 C10 . 1.381(4) ?
    C9 H9 . 0.9300 ?
    C10 C12 . 1.392(4) ?
    C10 C11 . 1.499(4) ?
    C11 H11A . 0.9600 ?
    C11 H11B . 0.9600 ?
    C11 H11C . 0.9600 ?
    C12 H12 . 0.9300 ?
loop_
    _geom_angle_atom_site_label_1
    _geom_angle_atom_site_label_2
    _geom_angle_atom_site_label_3
    _geom_angle_site_symmetry_1
    _geom_angle_site_symmetry_3
    _geom_angle
    _geom_angle_publ_flag
    O1W Zn1 O4W . . 172.74(10) ?
    O1W Zn1 O2W . . 89.68(9) ?
    O4W Zn1 O2W . . 86.56(8) ?
    O1W Zn1 O3W . . 88.40(9) ?
    O4W Zn1 O3W . . 85.42(8) ?
    O2W Zn1 O3W . . 90.41(8) ?
    O1W Zn1 N2 . . 92.68(9) ?
    O4W Zn1 N2 . . 93.82(9) ?
    O2W Zn1 N2 . . 94.95(8) ?
    O3W Zn1 N2 . . 174.54(8) ?
    O1W Zn1 N1 . . 91.22(10) ?
    O4W Zn1 N1 . . 93.29(9) ?
    O2W Zn1 N1 . . 172.85(8) ?
    O3W Zn1 N1 . . 96.70(8) ?
    N2 Zn1 N1 . . 77.93(9) ?
    O7 S1 O8 . . 109.97(11) ?
    O7 S1 O6 . . 109.92(12) ?
    O8 S1 O6 . . 109.07(11) ?
    O7 S1 O5 . . 109.56(11) ?
    O8 S1 O5 . . 109.62(11) ?
    O6 S1 O5 . . 108.68(11) ?
    C1 N1 C6 . . 119.7(2) ?
    C1 N1 Zn1 . . 125.80(19) ?
    C6 N1 Zn1 . . 114.48(17) ?
    C12 N2 C7 . . 119.0(2) ?
    C12 N2 Zn1 . . 126.3(2) ?
    C7 N2 Zn1 . . 114.67(18) ?
    Zn1 O1W H1WA . . 126.3 ?
    Zn1 O1W H1WB . . 125.8 ?
    H1WA O1W H1WB . . 107.8 ?
    Zn1 O2W H2WA . . 127.8 ?
    Zn1 O2W H2WB . . 119.8 ?
    H2WA O2W H2WB . . 107.8 ?
    Zn1 O3W H3WA . . 119.6 ?
    Zn1 O3W H3WB . . 120.4 ?
    H3WA O3W H3WB . . 107.8 ?
    Zn1 O4W H4WA . . 126.5 ?
    Zn1 O4W H4WB . . 123.8 ?
    H4WA O4W H4WB . . 107.7 ?
    N1 C1 C2 . . 123.5(3) ?
    N1 C1 H1A . . 118.3 ?
    C2 C1 H1A . . 118.3 ?
    C4 C2 C1 . . 116.5(3) ?
    C4 C2 C3 . . 123.5(3) ?
    C1 C2 C3 . . 120.0(3) ?
    C2 C3 H3A . . 109.5 ?
    C2 C3 H3B . . 109.5 ?
    H3A C3 H3B . . 109.5 ?
    C2 C3 H3C . . 109.5 ?
    H3A C3 H3C . . 109.5 ?
    H3B C3 H3C . . 109.5 ?
    C5 C4 C2 . . 120.3(3) ?
    C5 C4 H4A . . 119.9 ?
    C2 C4 H4A . . 119.9 ?
    C4 C5 C6 . . 120.2(3) ?
    C4 C5 H5 . . 119.9 ?
    C6 C5 H5 . . 119.9 ?
    N1 C6 C5 . . 119.8(3) ?
    N1 C6 C7 . . 116.8(2) ?
    C5 C6 C7 . . 123.5(3) ?
    N2 C7 C8 . . 120.3(3) ?
    N2 C7 C6 . . 116.1(2) ?
    C8 C7 C6 . . 123.6(3) ?
    C9 C8 C7 . . 119.5(3) ?
    C9 C8 H8 . . 120.2 ?
    C7 C8 H8 . . 120.2 ?
    C8 C9 C10 . . 120.9(3) ?
    C8 C9 H9 . . 119.5 ?
    C10 C9 H9 . . 119.5 ?
    C9 C10 C12 . . 116.2(3) ?
    C9 C10 C11 . . 123.6(3) ?
    C12 C10 C11 . . 120.3(3) ?
    C10 C11 H11A . . 109.5 ?
    C10 C11 H11B . . 109.5 ?
    H11A C11 H11B . . 109.5 ?
    C10 C11 H11C . . 109.5 ?
    H11A C11 H11C . . 109.5 ?
    H11B C11 H11C . . 109.5 ?
    N2 C12 C10 . . 124.0(3) ?
    N2 C12 H12 . . 118.0 ?
    C10 C12 H12 . . 118.0 ?
loop_
    _geom_torsion_atom_site_label_1
    _geom_torsion_atom_site_label_2
    _geom_torsion_atom_site_label_3
    _geom_torsion_atom_site_label_4
    _geom_torsion_site_symmetry_1
    _geom_torsion_site_symmetry_2
    _geom_torsion_site_symmetry_3
    _geom_torsion_site_symmetry_4
    _geom_torsion
    _geom_torsion_publ_flag
    O1W Zn1 N1 C1 . . . . 88.9(2) ?
    O4W Zn1 N1 C1 . . . . -85.4(2) ?
    O3W Zn1 N1 C1 . . . . 0.3(2) ?
    N2 Zn1 N1 C1 . . . . -178.6(2) ?
    O1W Zn1 N1 C6 . . . . -90.20(19) ?
    O4W Zn1 N1 C6 . . . . 95.50(19) ?
    O3W Zn1 N1 C6 . . . . -178.73(18) ?
    N2 Zn1 N1 C6 . . . . 2.29(18) ?
    O1W Zn1 N2 C12 . . . . -90.7(2) ?
    O4W Zn1 N2 C12 . . . . 86.1(2) ?
    O2W Zn1 N2 C12 . . . . -0.8(2) ?
    N1 Zn1 N2 C12 . . . . 178.6(2) ?
    O1W Zn1 N2 C7 . . . . 88.50(19) ?
    O4W Zn1 N2 C7 . . . . -94.72(19) ?
    O2W Zn1 N2 C7 . . . . 178.41(18) ?
    N1 Zn1 N2 C7 . . . . -2.17(18) ?
    C6 N1 C1 C2 . . . . -0.4(4) ?
    Zn1 N1 C1 C2 . . . . -179.4(2) ?
    N1 C1 C2 C4 . . . . 1.1(4) ?
    N1 C1 C2 C3 . . . . -178.0(3) ?
    C1 C2 C4 C5 . . . . -1.3(4) ?
    C3 C2 C4 C5 . . . . 177.8(3) ?
    C2 C4 C5 C6 . . . . 0.8(4) ?
    C1 N1 C6 C5 . . . . -0.2(4) ?
    Zn1 N1 C6 C5 . . . . 178.9(2) ?
    C1 N1 C6 C7 . . . . 178.8(2) ?
    Zn1 N1 C6 C7 . . . . -2.1(3) ?
    C4 C5 C6 N1 . . . . -0.1(4) ?
    C4 C5 C6 C7 . . . . -178.9(3) ?
    C12 N2 C7 C8 . . . . 1.4(4) ?
    Zn1 N2 C7 C8 . . . . -177.9(2) ?
    C12 N2 C7 C6 . . . . -179.0(2) ?
    Zn1 N2 C7 C6 . . . . 1.8(3) ?
    N1 C6 C7 N2 . . . . 0.2(4) ?
    C5 C6 C7 N2 . . . . 179.1(2) ?
    N1 C6 C7 C8 . . . . 179.9(3) ?
    C5 C6 C7 C8 . . . . -1.2(4) ?
    N2 C7 C8 C9 . . . . -1.3(4) ?
    C6 C7 C8 C9 . . . . 179.1(3) ?
    C7 C8 C9 C10 . . . . 0.1(4) ?
    C8 C9 C10 C12 . . . . 0.9(4) ?
    C8 C9 C10 C11 . . . . -178.0(3) ?
    C7 N2 C12 C10 . . . . -0.3(4) ?
    Zn1 N2 C12 C10 . . . . 178.9(2) ?
    C9 C10 C12 N2 . . . . -0.9(4) ?
    C11 C10 C12 N2 . . . . 178.1(3) ?
loop_
    _geom_hbond_atom_site_label_D
    _geom_hbond_atom_site_label_H
    _geom_hbond_atom_site_label_A
    _geom_hbond_site_symmetry_A
    _geom_hbond_distance_DH
    _geom_hbond_distance_HA
    _geom_hbond_distance_DA
    _geom_hbond_angle_DHA
    O4W H4WB S1 2_656 0.85 2.91 3.701(2) 155.1
    O4W H4WB O6 2_656 0.85 1.84 2.695(3) 179.0
    O4W H4WA S1 . 0.85 2.91 3.697(2) 154.8
    O4W H4WA O5 . 0.85 1.87 2.722(3) 177.8
    O3W H3WB O5 2_646 0.85 1.90 2.748(3) 177.5
    O3W H3WA O6 . 0.85 1.96 2.804(3) 169.8
    O2W H2WB O8 2_656 0.85 1.99 2.831(3) 170.4
    O2W H2WA O7 1_455 0.85 1.92 2.766(3) 173.1
    O1W H1WB S1 1_455 0.85 3.00 3.801(2) 157.2
    O1W H1WB O8 1_455 0.85 1.87 2.717(3) 174.8
    O1W H1WA O7 2_646 0.85 1.93 2.772(3) 169.0
data_global
_journal_date_recd_electronic     2009-06-19
_journal_date_accepted     2009-06-28
_journal_name_full     'Acta Crystallographica, Section E'
_journal_year     2009
_journal_volume     65
_journal_issue      8
_journal_page_first     m866
_journal_page_last     m866
_journal_paper_category     QM
_journal_coeditor_code     PV2173
_publ_contact_author_name     'Qing-Lan Zhao'
_publ_contact_author_address
;
College of Chemistry and Chemical Engineering,
Henan University, Kaifeng, 475001, Henan, People's Republic of China
;
_publ_contact_author_email     'imce18@163.com'
_publ_contact_author_fax     '+86-0378-2866141'
_publ_contact_author_phone     '+86-0378-2866141'
_publ_section_title
;
Tetraaqua(5,5'-dimethyl-2,2'-bipyridine-\k^2^<i>N</i>,<i>N</i>')zinc(II)
sulfate
;
loop_
    _publ_author_name
    _publ_author_footnote
    _publ_author_address
    'Zhao, Qing-Lan' .
;
College of Chemistry and Chemical Engineering,
Henan University, Kaifeng 475001, Henan, People's Republic of China
;
    'Bai, Hui-Feng' .
;
Institute of Molecular and Crystal Engineering,
College of Chemistry and Chemical Engineering,
Henan University, Kaifeng 475001, Henan,
People's Republic of China
;
