# Supplementary material for: Tetra­aqua­(5,5′-dimethyl-2,2′-bipyridine-κ2 N,N′)zinc(II) sulfate
Source: Acta Crystallogr Sect E Struct Rep Online. 2009 Jul 4;65(Pt 8):m866. doi: 10.1107/S160053680902488X (PMC2977444; doi:10.1107/S160053680902488X)
Supplement: Supplementary file 2 [file e-65-0m866-Isup2.hkl]

# 
# h,k,l, Fc-squared, Fo-squared, sigma(Fo-squared) and status flag 
# 
data_I
_shelx_title ' 1 in P2(1)/c' 
_shelx_refln_list_code          4 
_shelx_F_calc_maximum      281.61 
_exptl_crystal_F_000       864.00 
_reflns_d_resolution_high  0.8107 
 
loop_ 
 _symmetry_equiv_pos_as_xyz 
 'x, y, z' 
 '-x, y+1/2, -z+1/2' 
 '-x, -y, -z' 
 'x, -y-1/2, z-1/2' 
 
_cell_length_a     9.5648 
_cell_length_b     9.6050 
_cell_length_c    18.4770 
_cell_angle_alpha  90.000 
_cell_angle_beta  102.453 
_cell_angle_gamma  90.000 
 
_shelx_F_squared_multiplier     1.000 
 
loop_ 
 _refln_index_h 
 _refln_index_k 
 _refln_index_l 
 _refln_F_squared_calc 
 _refln_F_squared_meas 
 _refln_F_squared_sigma 
 _refln_observed_status 
   1   0   0     5889.35     7235.99    504.08 o 
   2   0   0    33507.41    39865.58    275.62 o 
   3   0   0       41.96       25.32     11.36 o 
   4   0   0      834.95      698.62     31.33 o 
   5   0   0     3146.30     3614.82     80.02 o 
   6   0   0     5238.07     5357.46    108.10 o 
   7   0   0     9322.69     9309.09    157.61 o 
   8   0   0     4034.99     3653.94    104.86 o 
   9   0   0     3504.96     3501.68    111.84 o 
  10   0   0        3.96        0.00     29.54 o 
  11   0   0      367.84      394.11     53.24 o 
   1   1   0      272.73      259.24     16.04 o 
   2   1   0     2782.38     2995.50    285.97 o 
   3   1   0     1255.56     1454.91     82.20 o 
   4   1   0     5591.58     6418.05     69.55 o 
   5   1   0     1415.71     1834.39    164.10 o 
   6   1   0     2685.88     2930.49     56.57 o 
   8   1   0      462.32      473.95     30.93 o 
   9   1   0       61.21       67.82     21.98 o 
  10   1   0       11.04        0.00     18.81 o 
  11   1   0      112.57      112.95     27.83 o 
   0   2   0      679.45      932.74    109.09 o 
   1   2   0     1775.11     1954.00     91.17 o 
   2   2   0    12656.33    15515.39   1065.98 o 
   3   2   0       52.85       64.56     11.47 o 
   4   2   0     1131.55     1414.75    136.47 o 
   5   2   0      650.17      751.13     27.45 o 
   6   2   0      410.23      548.46    115.98 o 
   7   2   0      510.42      526.92     30.11 o 
   8   2   0      474.83      605.90     53.08 o 
   9   2   0       20.71       60.12     21.19 o 
  10   2   0       66.62       65.22     24.00 o 
  11   2   0        0.12       23.90     24.04 o 
   1   3   0      704.48      727.02     33.15 o 
   2   3   0      484.19      508.12     26.01 o 
   3   3   0     6190.60     7197.26    356.47 o 
   4   3   0     1057.92     1139.47     83.85 o 
   5   3   0      620.86      679.61     41.25 o 
   6   3   0      459.56      520.09     18.47 o 
   7   3   0       53.55       44.96     15.71 o 
   8   3   0      463.66      534.82     33.49 o 
   9   3   0        0.27       19.95     18.87 o 
  10   3   0      930.85      908.75     47.80 o 
  11   3   0      169.01      161.75     30.14 o 
   0   4   0       31.73       44.55      5.40 o 
   1   4   0        8.40       25.20      5.10 o 
   2   4   0     8428.98     7940.12    516.30 o 
   3   4   0      417.68      349.19     29.89 o 
   4   4   0     7141.93     6860.46    410.07 o 
   5   4   0      979.75      986.21     45.79 o 
   6   4   0     5272.22     5246.67    506.59 o 
   7   4   0      559.92      629.63     33.56 o 
   8   4   0     1212.16     1210.46     63.39 o 
   9   4   0     1879.36     1705.12     99.50 o 
  10   4   0      383.71      419.14     47.32 o 
   1   5   0      474.65      424.95     26.70 o 
   2   5   0        2.77        2.93      5.00 o 
   3   5   0     2371.03     2335.71    175.58 o 
   4   5   0        9.59       33.24     14.50 o 
   5   5   0        9.35       20.41     14.90 o 
   6   5   0     1076.81     1181.45    125.55 o 
   7   5   0      112.98       96.21     20.20 o 
   8   5   0     2349.33     2181.90    241.29 o 
   9   5   0      120.81      134.92     26.72 o 
  10   5   0     1191.80     1228.08     57.08 o 
   0   6   0      429.91      493.65     58.49 o 
   1   6   0     1345.42     1288.53     76.79 o 
   2   6   0      274.15      268.72     31.90 o 
   3   6   0      311.20      274.88     32.50 o 
   4   6   0     1136.15     1275.72    119.67 o 
   5   6   0       81.28      161.95     29.05 o 
   6   6   0     3000.22     3082.36    427.14 o 
   7   6   0       89.96       95.08     21.28 o 
   8   6   0      193.14      219.18     28.69 o 
   9   6   0       69.02       54.98     24.72 o 
   1   7   0      286.42      271.61     11.80 o 
   2   7   0     2255.41     2115.25    116.50 o 
   3   7   0      134.79      121.53     13.81 o 
   4   7   0      869.25      778.62     59.76 o 
   5   7   0      419.64      466.87     87.90 o 
   6   7   0      297.06      317.18     53.40 o 
   7   7   0       21.78       28.88     21.62 o 
   8   7   0      176.68      197.13     29.26 o 
   9   7   0       35.16       18.36     22.78 o 
   0   8   0     6997.94     6707.39    309.54 o 
   1   8   0       12.73       21.23      9.16 o 
   2   8   0     4751.35     4339.52    202.55 o 
   3   8   0      808.34      740.68     43.49 o 
   4   8   0     3136.42     2890.26    176.94 o 
   5   8   0      650.85      760.79     74.42 o 
   6   8   0     1505.76     1655.26    123.77 o 
   7   8   0      709.82      759.56    100.23 o 
   8   8   0      571.05      597.44     43.13 o 
   1   9   0      396.04      390.36     22.91 o 
   2   9   0        0.92       17.01     14.20 o 
   3   9   0      146.37      134.34     19.11 o 
   4   9   0      169.97      184.27     27.24 o 
   5   9   0       15.94       30.52     22.46 o 
   6   9   0      117.64      132.60     26.98 o 
   7   9   0        8.55       21.42     24.49 o 
   0  10   0      478.72      589.54     52.59 o 
   1  10   0       24.81        8.19     15.18 o 
   2  10   0      454.21      538.66     51.82 o 
   3  10   0       81.52       97.56     25.26 o 
   4  10   0      375.73      444.51     60.46 o 
   5  10   0       96.50      115.74     27.83 o 
   6  10   0       37.83       69.28     28.12 o 
   1  11   0       42.71       66.95     29.05 o 
   2  11   0      665.74      643.06     43.33 o 
   3  11   0       43.84       64.27     26.57 o 
   4  11   0       31.57       37.41     24.59 o 
 -11   1   1       66.20       49.18     24.15 o 
 -10   1   1       54.79       53.86     23.11 o 
  -9   1   1        3.35       13.55     18.59 o 
  -8   1   1      544.69      542.57     31.32 o 
  -7   1   1     2101.29     2132.29    119.14 o 
  -6   1   1      358.46      387.77     22.78 o 
  -5   1   1     3650.71     4322.41    229.96 o 
  -4   1   1      191.30      225.14     19.93 o 
  -3   1   1      759.57      831.81     54.10 o 
  -2   1   1     2046.69     2308.57    116.78 o 
  -1   1   1      739.38      712.57     35.69 o 
   0   1   1     7799.43     8509.88    327.33 o 
   1   1   1     4272.41     4869.97    202.25 o 
   2   1   1     5158.87     5947.13    269.61 o 
   3   1   1      486.26      503.38     49.51 o 
   4   1   1     1273.76     1449.92    202.98 o 
   5   1   1       87.67       93.50     17.85 o 
   6   1   1     3025.29     3450.46     85.05 o 
   7   1   1      132.31      103.24     17.52 o 
   8   1   1      379.40      406.55     29.15 o 
   9   1   1       66.77       94.92     22.00 o 
  10   1   1       14.34       24.52     21.80 o 
  11   1   1      336.64      290.53     34.53 o 
 -11   2   1     1442.35     1339.25     58.59 o 
 -10   2   1     1557.03     1675.58     65.50 o 
  -9   2   1     2336.10     2209.49     63.53 o 
  -8   2   1     4350.36     4191.61     80.28 o 
  -7   2   1     1217.81     1273.43     42.06 o 
  -6   2   1     4143.97     4289.07    338.76 o 
  -5   2   1       89.14      132.33     11.79 o 
  -4   2   1     8903.64     8595.88    437.27 o 
  -3   2   1      675.37      773.24     58.31 o 
  -2   2   1    79306.16    90040.29   5735.29 o 
  -1   2   1     1970.94     2004.46    128.64 o 
   0   2   1    30469.60    32012.30   3178.67 o 
   1   2   1     5451.43     5458.43    341.88 o 
   2   2   1     4452.24     4999.39    158.31 o 
   3   2   1     4649.95     5215.26    428.19 o 
   4   2   1     9805.77    11696.53    677.08 o 
   5   2   1     3779.24     3746.65     60.37 o 
   6   2   1     3342.14     3288.49     61.81 o 
   7   2   1     4233.22     4151.22    267.50 o 
   8   2   1       59.39       64.13     38.23 o 
   9   2   1     1977.70     1962.95    101.21 o 
  10   2   1       94.54       78.25     23.05 o 
  11   2   1      677.59      651.58     44.48 o 
 -11   3   1        3.12        0.00     24.65 o 
 -10   3   1     1112.07     1147.53     56.73 o 
  -9   3   1       43.78       53.76     21.16 o 
  -8   3   1      909.11     1020.07     42.93 o 
  -7   3   1       63.95       66.66     17.87 o 
  -6   3   1      630.84      645.91     43.23 o 
  -5   3   1     2558.33     2704.79    183.02 o 
  -4   3   1     2263.32     2590.35    197.37 o 
  -3   3   1     3745.22     3686.39    262.35 o 
  -2   3   1     1100.08      962.96     82.34 o 
  -1   3   1      574.18      591.06     36.29 o 
   0   3   1       17.24       24.74      2.96 o 
   1   3   1      402.51      439.21     20.00 o 
   2   3   1     2920.87     2931.63     91.13 o 
   3   3   1     4402.24     5407.76    342.33 o 
   4   3   1     2967.96     3118.54    165.30 o 
   5   3   1       48.54       52.81      8.47 o 
   6   3   1     1937.28     1920.72    154.15 o 
   7   3   1     1172.87     1184.35     42.74 o 
   8   3   1      641.22      650.92     51.78 o 
   9   3   1      580.48      577.43     37.93 o 
  10   3   1     1354.26     1268.98     74.42 o 
  11   3   1      422.25      422.74     39.56 o 
 -10   4   1       39.34       99.83     39.12 o 
  -9   4   1       80.50      112.45     23.96 o 
  -8   4   1      343.39      472.05     51.78 o 
  -7   4   1       26.70       39.28     16.06 o 
  -6   4   1      751.45      859.89    171.33 o 
  -5   4   1      902.30      910.22     56.24 o 
  -4   4   1      549.62      977.24    143.57 o 
  -3   4   1     5800.91     6534.01    347.00 o 
  -2   4   1      964.53      949.24     73.58 o 
  -1   4   1     1176.28     1213.66     94.52 o 
   0   4   1        2.98        6.45      3.23 o 
   1   4   1     1880.14     1826.06     97.73 o 
   2   4   1      914.15     1066.75     53.08 o 
   3   4   1       29.26       70.66     13.49 o 
   4   4   1      523.88      568.31     16.93 o 
   5   4   1      435.60      483.04     17.40 o 
   6   4   1     1014.95     1012.74    114.52 o 
   7   4   1      150.72      124.98     20.54 o 
   8   4   1        4.06       13.40     21.67 o 
   9   4   1       74.36       87.83     24.56 o 
  10   4   1       66.29       48.06     24.14 o 
 -10   5   1      458.80      483.88     38.91 o 
  -9   5   1       60.44       25.95     21.97 o 
  -8   5   1      218.04      244.17     26.56 o 
  -7   5   1      384.43      388.85     29.96 o 
  -6   5   1      929.96      859.33     57.01 o 
  -5   5   1      391.63      363.95     40.42 o 
  -4   5   1     1907.33     1886.45    125.88 o 
  -3   5   1      627.19      531.48     42.86 o 
  -2   5   1        7.72       16.63      4.98 o 
  -1   5   1       59.86       47.53      6.65 o 
   0   5   1      189.39      173.68      6.97 o 
   1   5   1     2936.76     3153.52    159.20 o 
   2   5   1      520.89      474.50     24.89 o 
   3   5   1      329.61      269.20     17.78 o 
   4   5   1     1747.63     1629.06    158.69 o 
   5   5   1      644.51      644.35     60.30 o 
   6   5   1      268.36      275.81     23.87 o 
   7   5   1        0.63        0.82     18.12 o 
   8   5   1      696.03      759.74     41.94 o 
   9   5   1        2.52        4.87     20.07 o 
  10   5   1      501.68      545.29     42.65 o 
 -10   6   1      621.36      619.55     89.60 o 
  -9   6   1      248.64      268.60     40.50 o 
  -8   6   1     2016.15     2122.94    139.92 o 
  -7   6   1      628.71      662.47    104.29 o 
  -6   6   1     4508.60     4412.05    289.10 o 
  -5   6   1     1441.25     1406.58     52.69 o 
  -4   6   1     9347.78     9518.10    449.69 o 
  -3   6   1        1.74        1.55      7.48 o 
  -2   6   1     5271.22     4981.09    349.14 o 
  -1   6   1        2.44       15.85      5.83 o 
   0   6   1     3024.83     2901.51    165.26 o 
   1   6   1      134.09      104.85      7.62 o 
   2   6   1     4082.75     4011.03    205.33 o 
   3   6   1      743.28      641.49     49.43 o 
   4   6   1     4286.84     4434.72    416.02 o 
   5   6   1     1653.24     1740.19    138.86 o 
   6   6   1     1820.50     1933.78    252.24 o 
   7   6   1     1796.57     1690.04    110.21 o 
   8   6   1      399.76      388.42     33.51 o 
   9   6   1      923.50      872.83     57.62 o 
  -9   7   1        2.38        0.77     23.99 o 
  -8   7   1      436.58      467.46     36.84 o 
  -7   7   1       51.04       71.01     22.53 o 
  -6   7   1       95.73      132.76     22.58 o 
  -5   7   1        8.21        1.14     10.59 o 
  -4   7   1       78.29       79.71     12.05 o 
  -3   7   1       49.47       43.31     11.40 o 
  -2   7   1      645.56      635.79     38.28 o 
  -1   7   1      865.24      774.09     46.31 o 
   0   7   1      149.28      120.50     10.26 o 
   1   7   1     3189.36     2844.15     83.92 o 
   2   7   1      240.59      233.07     26.83 o 
   3   7   1       67.40       81.33     16.29 o 
   4   7   1      303.33      311.73     25.52 o 
   5   7   1      161.08      179.98     35.22 o 
   6   7   1     1067.30     1108.84     95.61 o 
   7   7   1        6.23        0.00     20.55 o 
   8   7   1     1121.37     1073.05     86.03 o 
   9   7   1       30.17       13.77     25.71 o 
  -8   8   1      463.63      466.68     44.15 o 
  -7   8   1       37.04       46.19     23.30 o 
  -6   8   1      265.05      349.52     31.63 o 
  -5   8   1      687.58      708.75     76.84 o 
  -4   8   1      323.06      409.85     41.94 o 
  -3   8   1      118.90      109.69     13.04 o 
  -2   8   1      576.28      672.98     82.94 o 
  -1   8   1     1016.13      939.70     40.09 o 
   0   8   1      508.73      539.88     47.93 o 
   1   8   1        4.80        0.69      8.98 o 
   2   8   1     1284.68     1198.36    105.64 o 
   3   8   1      119.14      181.38     23.13 o 
   4   8   1      632.21      608.04     35.75 o 
   5   8   1      675.92      756.59     76.37 o 
   6   8   1      188.78      208.46     31.73 o 
   7   8   1      161.13      207.78     29.98 o 
   8   8   1       89.36       89.94     26.40 o 
  -7   9   1        1.03        4.76     22.90 o 
  -6   9   1        6.56        0.00     21.18 o 
  -5   9   1      143.65      140.96     26.16 o 
  -4   9   1       80.08       71.39     18.10 o 
  -3   9   1        3.26       16.89     14.44 o 
  -2   9   1      168.28      138.04     17.52 o 
  -1   9   1      269.69      263.86     20.34 o 
   0   9   1      110.29      112.19     12.82 o 
   1   9   1       13.29        5.55     12.56 o 
   2   9   1      308.18      301.85     27.55 o 
   3   9   1      423.14      397.38     31.96 o 
   4   9   1      209.36      224.95     28.25 o 
   5   9   1       94.55       82.81     25.56 o 
   6   9   1       27.22       36.26     22.60 o 
   7   9   1        7.97        0.00     24.25 o 
  -6  10   1      524.20      746.00     68.25 o 
  -5  10   1      195.02      246.68     32.08 o 
  -4  10   1     1631.49     1648.00     86.05 o 
  -3  10   1        0.09        6.97     15.91 o 
  -2  10   1     2563.53     2523.38     75.68 o 
  -1  10   1       47.72       40.28     15.64 o 
   0  10   1     2818.34     2805.01    156.07 o 
   1  10   1      160.04      172.06     26.91 o 
   2  10   1     2066.32     1929.01     84.24 o 
   3  10   1      784.44      830.94     45.61 o 
   4  10   1     1102.42     1111.34     52.74 o 
   5  10   1     1076.17     1195.38    221.08 o 
   6  10   1      360.38      426.45     66.71 o 
  -4  11   1       15.15       16.23     26.07 o 
  -3  11   1       61.60       75.50     26.34 o 
  -2  11   1       82.01      131.39     22.41 o 
  -1  11   1      136.71      132.41     27.62 o 
   0  11   1       83.33       75.86     24.53 o 
   1  11   1        5.73       20.26     23.68 o 
   2  11   1      219.16      230.87     30.93 o 
   3  11   1       55.18       88.63     25.55 o 
   4  11   1      523.76      520.56     43.05 o 
 -11   0   2      516.81      497.99     55.03 o 
 -10   0   2     2479.14     2657.79    102.26 o 
  -9   0   2      548.06      539.22     47.56 o 
  -8   0   2     5342.94     5437.97    125.47 o 
  -7   0   2       15.63       41.72     20.13 o 
  -6   0   2     2984.19     3045.16     59.00 o 
  -5   0   2       40.56       42.72     10.21 o 
  -4   0   2       31.83       59.47      6.88 o 
  -3   0   2       90.21      113.44      7.15 o 
  -2   0   2    27905.42    32071.66   1161.25 o 
  -1   0   2    16493.02    19564.45   1322.44 o 
   0   0   2    20238.54    23316.21    169.74 o 
   1   0   2     6570.52     7016.35     69.15 o 
   2   0   2    23675.40    24707.21    190.56 o 
   3   0   2      167.12      116.54     14.28 o 
   4   0   2      672.21      615.67     31.33 o 
   5   0   2     7029.87     6811.34    114.27 o 
   6   0   2      267.07      273.83     30.52 o 
   7   0   2     8886.53     9004.91    158.10 o 
   8   0   2      109.71      128.88     27.92 o 
   9   0   2      277.66      293.63     41.88 o 
  10   0   2      921.84      848.76     65.74 o 
  11   0   2      562.11      595.54     61.19 o 
 -11   1   2       21.88       21.23     23.36 o 
 -10   1   2       70.38       75.54     21.23 o 
  -9   1   2      245.32      255.77     26.11 o 
  -8   1   2        8.65       20.31     16.29 o 
  -7   1   2     2274.92     2455.09     71.99 o 
  -6   1   2      221.79      221.19     24.40 o 
  -5   1   2      379.71      354.29     13.36 o 
  -4   1   2      518.28      597.69     28.39 o 
  -3   1   2      696.01      723.84     18.06 o 
  -2   1   2     2297.64     2334.16     89.28 o 
  -1   1   2     4553.13     4604.61    205.84 o 
   0   1   2     5376.83     5488.89    123.53 o 
   1   1   2       67.43       94.31      5.05 o 
   2   1   2     2726.22     2920.70    114.59 o 
   3   1   2      746.69      854.90     23.45 o 
   4   1   2     6916.23     7349.34    143.89 o 
   5   1   2      548.09      502.25     23.64 o 
   6   1   2     4148.16     4158.19     69.38 o 
   7   1   2      860.07      879.08     36.78 o 
   8   1   2      124.07      114.97     20.01 o 
   9   1   2      949.26      902.84     43.44 o 
  10   1   2       90.19       93.68     23.66 o 
  11   1   2      289.61      273.98     34.81 o 
 -11   2   2      330.71      303.53     33.28 o 
 -10   2   2      442.49      604.95     38.83 o 
  -9   2   2       72.07      123.72     22.49 o 
  -8   2   2      552.78      814.17    122.23 o 
  -7   2   2     1221.69     1226.58     53.38 o 
  -6   2   2       39.33      315.04    172.46 o 
  -5   2   2      114.95      155.14     10.21 o 
  -4   2   2      468.91      510.90     24.20 o 
  -3   2   2     1858.45     1972.36    119.01 o 
  -2   2   2    20895.73    23272.66    772.55 o 
  -1   2   2      623.36      683.70     38.52 o 
   0   2   2       43.17       46.30      4.65 o 
   1   2   2        9.51       52.58     18.40 o 
   2   2   2     3952.04     4284.63    228.57 o 
   3   2   2      251.36      266.16     11.06 o 
   4   2   2      796.34      954.52     58.25 o 
   5   2   2      223.73      273.57     16.66 o 
   6   2   2      590.40      618.20     29.62 o 
   7   2   2      144.05      162.88     20.76 o 
   8   2   2       29.27       32.05     16.92 o 
   9   2   2        0.07       13.99     19.10 o 
  10   2   2      202.06      192.71     29.30 o 
  11   2   2       54.55       65.09     26.64 o 
 -11   3   2        9.20       18.81     24.33 o 
 -10   3   2      700.95      686.51     41.97 o 
  -9   3   2      407.81      391.25     37.50 o 
  -8   3   2      423.95      366.03     28.02 o 
  -7   3   2      148.25      129.61     15.46 o 
  -6   3   2        7.32       19.51      8.86 o 
  -5   3   2      636.50      593.75     26.78 o 
  -4   3   2     4648.80     5057.59    281.96 o 
  -3   3   2     2694.57     2810.72    279.03 o 
  -2   3   2     4677.12     4978.99    250.62 o 
  -1   3   2     1738.26     2029.69    109.20 o 
   0   3   2      323.11      276.96     12.61 o 
   1   3   2      436.62      398.74     11.73 o 
   2   3   2      784.36      707.43     33.24 o 
   3   3   2     5368.04     6098.78    284.07 o 
   4   3   2     2803.63     3122.81    135.75 o 
   5   3   2       40.70       51.86      9.02 o 
   6   3   2      394.87      449.66     46.49 o 
   7   3   2       88.18      110.43     14.91 o 
   8   3   2     1142.02     1191.25     46.25 o 
   9   3   2      218.73      211.14     30.92 o 
  10   3   2      424.98      426.84     36.90 o 
 -11   4   2      707.39      709.28     46.89 o 
 -10   4   2     2497.01     2488.16    131.15 o 
  -9   4   2      500.48      463.99     33.84 o 
  -8   4   2     4503.32     4288.45    139.51 o 
  -7   4   2      352.68      356.56     21.98 o 
  -6   4   2    10404.82     9830.47    743.36 o 
  -5   4   2      240.56      267.92     27.67 o 
  -4   4   2    44742.83    42927.34   1641.54 o 
  -3   4   2      770.21      774.29     46.64 o 
  -2   4   2     7630.97     7128.18    456.67 o 
  -1   4   2     4077.06     4004.27    291.13 o 
   0   4   2      483.70      318.38     18.48 o 
   1   4   2     5126.38     5174.82    226.73 o 
   2   4   2     8672.20     8246.76    710.95 o 
   3   4   2     7450.65     8168.63    397.36 o 
   4   4   2     8205.80     8765.36    515.62 o 
   5   4   2     3239.50     3191.32    186.51 o 
   6   4   2      153.49      145.11     28.08 o 
   7   4   2      877.04      845.36     64.28 o 
   8   4   2       59.45       54.90     18.90 o 
   9   4   2     1655.38     1558.56     62.74 o 
  10   4   2       12.77        5.95     21.24 o 
 -10   5   2      567.37      618.37     81.32 o 
  -9   5   2       13.25       23.40     21.83 o 
  -8   5   2      533.50      554.29     35.58 o 
  -7   5   2       19.38       23.90     13.89 o 
  -6   5   2      280.28      289.77     19.89 o 
  -5   5   2      887.46      886.33     63.66 o 
  -4   5   2      264.44      284.12     23.03 o 
  -3   5   2      680.41      623.97     43.74 o 
  -2   5   2        2.51        7.92      4.58 o 
  -1   5   2     3648.74     3717.12    192.29 o 
   0   5   2     1745.10     1615.96     84.07 o 
   1   5   2     1204.84     1263.28     81.19 o 
   2   5   2      766.58      699.09     21.24 o 
   3   5   2        3.27        0.24      6.14 o 
   4   5   2      894.84      811.98     76.91 o 
   5   5   2       29.58       40.81     15.83 o 
   6   5   2      754.98      772.74     35.92 o 
   7   5   2      689.39      651.81     36.12 o 
   8   5   2     2730.40     2552.65     70.84 o 
   9   5   2     1297.38     1203.19     54.10 o 
  10   5   2      834.22      895.25     53.73 o 
 -10   6   2        0.43       26.51     27.51 o 
  -9   6   2        7.98        8.32     22.60 o 
  -8   6   2      149.36      239.17     30.92 o 
  -7   6   2       67.07       84.27     17.14 o 
  -6   6   2        1.35      135.78     44.23 o 
  -5   6   2       19.69       42.90     21.85 o 
  -4   6   2      706.88      883.63     61.29 o 
  -3   6   2        0.68       13.26      7.69 o 
  -2   6   2      126.39      146.43     16.51 o 
  -1   6   2       29.32       21.50      6.31 o 
   0   6   2       38.08       34.09      9.35 o 
   1   6   2       35.71       66.93     19.49 o 
   2   6   2       25.69       42.70      9.03 o 
   3   6   2       66.80       59.67     10.32 o 
   4   6   2     1051.04     1059.54     55.76 o 
   5   6   2      352.88      375.38     34.25 o 
   6   6   2      704.65      657.76     35.92 o 
   7   6   2      207.26      184.28     26.05 o 
   8   6   2       64.78       64.35     22.84 o 
   9   6   2        0.42       13.35     24.73 o 
  -9   7   2        1.54        0.00     23.13 o 
  -8   7   2      101.20      126.19     25.58 o 
  -7   7   2      266.86      261.42     29.90 o 
  -6   7   2       61.98       60.77     14.16 o 
  -5   7   2        6.94       12.06     11.75 o 
  -4   7   2      399.68      353.97     24.89 o 
  -3   7   2      171.35      173.23     13.27 o 
  -2   7   2      606.62      572.64     37.17 o 
  -1   7   2      912.60      875.19     50.48 o 
   0   7   2      101.72       82.98      8.57 o 
   1   7   2      857.74      803.55     43.44 o 
   2   7   2     2472.61     2186.16     70.49 o 
   3   7   2       81.70       80.34     18.07 o 
   4   7   2       62.31       71.42     18.63 o 
   5   7   2       22.69       51.43     19.65 o 
   6   7   2      350.43      391.56     31.70 o 
   7   7   2      226.11      251.41     29.89 o 
   8   7   2      191.97      218.97     31.51 o 
   9   7   2      507.42      590.81     45.15 o 
  -8   8   2      434.20      557.61     53.24 o 
  -7   8   2      226.38      219.56     30.41 o 
  -6   8   2     2283.05     2350.60    160.98 o 
  -5   8   2       56.92       51.27     13.58 o 
  -4   8   2     2639.77     2642.62    102.31 o 
  -3   8   2      106.94      114.89     13.26 o 
  -2   8   2     4368.01     3881.47    233.31 o 
  -1   8   2       17.23       20.02     12.23 o 
   0   8   2     3882.17     3711.17     89.09 o 
   1   8   2      839.76      786.30     45.08 o 
   2   8   2     2317.53     2281.34     60.14 o 
   3   8   2     2014.16     1856.75     56.30 o 
   4   8   2      669.66      684.35     56.24 o 
   5   8   2     2512.99     2691.70    373.57 o 
   6   8   2      265.71      259.97     28.84 o 
   7   8   2     1229.54     1248.13    106.48 o 
   8   8   2      100.89      132.71     30.12 o 
  -7   9   2      249.85      264.87     43.10 o 
  -6   9   2        3.11        4.22     22.87 o 
  -5   9   2        7.59        0.22     15.16 o 
  -4   9   2       24.24       32.56     16.34 o 
  -3   9   2       21.35       24.42     14.64 o 
  -2   9   2      555.92      570.96     29.67 o 
  -1   9   2      164.99      172.51     18.07 o 
   0   9   2      728.93      711.14     29.09 o 
   1   9   2      107.88      127.05     21.34 o 
   2   9   2     2005.60     1918.14    121.25 o 
   3   9   2       87.11       88.37     21.17 o 
   4   9   2     1236.79     1233.38     84.89 o 
   5   9   2      189.33      237.24     30.22 o 
   6   9   2      537.83      524.58     73.45 o 
   7   9   2       97.95       70.84     28.06 o 
  -6  10   2       90.06      132.37     31.97 o 
  -5  10   2       13.03       20.43     18.38 o 
  -4  10   2      510.17      552.11     57.72 o 
  -3  10   2      124.94      127.90     19.39 o 
  -2  10   2      786.34      829.00     34.88 o 
  -1  10   2       15.12       21.74     16.01 o 
   0  10   2      343.70      377.76     33.28 o 
   1  10   2       25.59       41.49     21.39 o 
   2  10   2      718.44      694.39     41.34 o 
   3  10   2      139.81      168.79     28.31 o 
   4  10   2      127.39      160.37     28.94 o 
   5  10   2      191.81      233.88     32.88 o 
  -4  11   2       24.01       43.80     20.09 o 
  -3  11   2       44.88       31.22     18.92 o 
  -2  11   2      605.33      613.59     33.52 o 
  -1  11   2        9.48       33.18     21.91 o 
   0  11   2      236.81      271.18     31.85 o 
   1  11   2      114.98      155.22     40.34 o 
   2  11   2       12.94       68.53     26.80 o 
   3  11   2       23.87       16.48     23.86 o 
 -11   1   3       73.65       77.35     26.22 o 
 -10   1   3       29.22       27.20     19.87 o 
  -9   1   3      175.23      178.78     24.10 o 
  -8   1   3      105.84      152.90     22.09 o 
  -7   1   3      926.56      936.89     53.87 o 
  -6   1   3      991.08     1025.96     21.20 o 
  -5   1   3      166.82      143.57     18.39 o 
  -4   1   3     3000.95     2975.07     69.49 o 
  -3   1   3      675.54      762.04     29.48 o 
  -2   1   3     1681.61     1702.78     63.95 o 
  -1   1   3       81.11      103.73      6.33 o 
   0   1   3     1392.53     1364.17     38.96 o 
   1   1   3    13052.33    14607.78    887.67 o 
   2   1   3     2126.76     2201.27    133.01 o 
   3   1   3     7672.32     8680.60    605.87 o 
   4   1   3     2917.40     2954.62     48.49 o 
   5   1   3      492.14      491.35     23.47 o 
   6   1   3     3440.10     3454.31     63.93 o 
   7   1   3      884.57      801.65     35.62 o 
   8   1   3      425.12      438.98     31.28 o 
   9   1   3      422.74      409.97     32.05 o 
  10   1   3       14.63       20.76     20.55 o 
  11   1   3      149.42      215.51     34.66 o 
 -11   2   3      198.25      220.11     30.97 o 
 -10   2   3     4143.33     4141.71     90.66 o 
  -9   2   3      131.39      159.20     23.18 o 
  -8   2   3     5893.78     5777.15    111.12 o 
  -7   2   3       17.83       51.62     25.00 o 
  -6   2   3     5792.11     5497.12    156.83 o 
  -5   2   3       28.88       45.74      7.37 o 
  -4   2   3     7695.56     7536.68    265.80 o 
  -3   2   3     8514.07     8655.96    316.97 o 
  -2   2   3     4404.39     4208.64    107.20 o 
  -1   2   3     5920.91     6166.32    164.43 o 
   0   2   3    18542.33    18524.63    660.39 o 
   1   2   3     4916.08     4835.03    314.89 o 
   2   2   3     9136.30     9645.72    305.58 o 
   3   2   3     7873.47     8157.22    491.72 o 
   4   2   3     1063.56     1105.35     91.24 o 
   5   2   3     7066.69     7635.71    526.81 o 
   6   2   3      130.12      134.55     13.54 o 
   7   2   3      812.68      817.47     61.80 o 
   8   2   3      314.36      301.68     20.73 o 
   9   2   3     1445.93     1361.26     82.62 o 
  10   2   3      371.39      339.25     34.34 o 
 -11   3   3      128.60      147.09     28.79 o 
 -10   3   3       29.40       44.71     22.49 o 
  -9   3   3      163.05      159.12     24.19 o 
  -8   3   3        0.24        6.38     13.91 o 
  -7   3   3       23.79       38.86     10.78 o 
  -6   3   3      124.28      132.75     11.44 o 
  -5   3   3      573.00      535.06     34.81 o 
  -4   3   3       76.08       74.11     14.83 o 
  -3   3   3    11477.41    12908.13    557.89 o 
  -2   3   3     4011.10     4134.36    240.92 o 
  -1   3   3      461.10      469.61     25.11 o 
   0   3   3      289.46      213.10     16.10 o 
   1   3   3       58.52       92.67      8.46 o 
   2   3   3     4886.22     4986.96     78.37 o 
   3   3   3     1966.73     2418.89    118.99 o 
   4   3   3     5845.45     6224.97    155.46 o 
   5   3   3      305.23      286.42     15.29 o 
   6   3   3     1217.16     1261.93     90.23 o 
   7   3   3     3678.30     3699.29    246.40 o 
   8   3   3      446.02      458.77     31.62 o 
   9   3   3     1483.29     1402.26     54.50 o 
  10   3   3      503.52      478.40     38.74 o 
 -11   4   3      162.36      173.37     31.96 o 
 -10   4   3      121.95      273.19     32.57 o 
  -9   4   3       68.09       69.88     21.63 o 
  -8   4   3       27.71      100.27     42.36 o 
  -7   4   3      845.30      752.88     40.98 o 
  -6   4   3      244.46      468.19    100.49 o 
  -5   4   3      418.45      443.47     43.53 o 
  -4   4   3     5073.12     5227.97    444.53 o 
  -3   4   3      103.00      113.88      9.12 o 
  -2   4   3     2146.93     2374.61    199.85 o 
  -1   4   3      534.63      594.00     50.84 o 
   0   4   3        2.16        0.00      4.53 o 
   1   4   3     1351.73     1381.64     81.42 o 
   2   4   3      771.90      760.68     33.99 o 
   3   4   3      312.27      350.06     29.55 o 
   4   4   3       13.98       30.00      8.54 o 
   5   4   3      401.57      378.95     24.56 o 
   6   4   3      153.79      150.64     14.90 o 
   7   4   3       98.50      117.76     20.07 o 
   8   4   3       33.35       32.75     19.38 o 
   9   4   3       64.29       52.45     23.41 o 
  10   4   3        0.38        0.00     23.64 o 
 -10   5   3      134.01      170.42     30.07 o 
  -9   5   3       62.83       62.38     22.84 o 
  -8   5   3      526.49      440.84     25.95 o 
  -7   5   3        4.98        4.14     11.54 o 
  -6   5   3      236.98      317.80     35.37 o 
  -5   5   3     1288.91     1329.25    109.46 o 
  -4   5   3       59.25       78.81     10.01 o 
  -3   5   3     1174.21     1110.01     71.41 o 
  -2   5   3       18.09       37.96      7.80 o 
  -1   5   3      843.53      907.78     42.92 o 
   0   5   3     1428.67     1492.11     53.51 o 
   1   5   3       27.12       23.23      7.35 o 
   2   5   3     1122.52     1032.69     32.14 o 
   3   5   3        6.71       18.64      7.69 o 
   4   5   3      420.29      447.97     18.93 o 
   5   5   3      457.92      432.58     38.63 o 
   6   5   3      598.78      634.39     33.86 o 
   7   5   3      193.23      217.18     39.36 o 
   8   5   3     1405.64     1353.13     79.86 o 
   9   5   3      375.97      365.85     35.73 o 
 -10   6   3      704.72      759.68     48.83 o 
  -9   6   3        8.52       13.08     22.94 o 
  -8   6   3     2738.80     2771.75    165.20 o 
  -7   6   3        0.30        4.04     12.29 o 
  -6   6   3    13307.81    12925.26    843.77 o 
  -5   6   3     1010.10     1004.73     65.23 o 
  -4   6   3     7669.64     7439.09    429.50 o 
  -3   6   3      812.74      779.48     50.14 o 
  -2   6   3     1998.65     1879.04     49.15 o 
  -1   6   3     4452.05     4427.77    286.02 o 
   0   6   3     2983.84     2960.25    170.51 o 
   1   6   3     6883.72     7092.10    479.80 o 
   2   6   3     2486.30     2260.70    123.91 o 
   3   6   3     3540.51     3264.14     90.42 o 
   4   6   3      104.79      118.65     25.97 o 
   5   6   3      850.34      901.73     44.15 o 
   6   6   3        2.64        7.31     16.73 o 
   7   6   3     1349.89     1429.68     53.66 o 
   8   6   3      126.03      116.16     25.82 o 
   9   6   3      220.23      199.77     37.17 o 
  -9   7   3      315.51      320.86     34.79 o 
  -8   7   3      182.35      177.01     27.20 o 
  -7   7   3      364.24      344.48     29.43 o 
  -6   7   3       86.58       87.46     14.24 o 
  -5   7   3       22.82       17.60     11.22 o 
  -4   7   3      648.02      622.72     34.30 o 
  -3   7   3       26.92       29.32      9.91 o 
  -2   7   3     1623.32     1503.05    103.79 o 
  -1   7   3     1216.55     1232.30     91.00 o 
   0   7   3     4805.00     4959.37    360.73 o 
   1   7   3       16.58       18.02     10.23 o 
   2   7   3     1914.58     1735.01     62.09 o 
   3   7   3     1131.48     1062.02     40.23 o 
   4   7   3      398.34      432.34     29.29 o 
   5   7   3      904.39      914.27    105.34 o 
   6   7   3      989.49     1031.94     49.43 o 
   7   7   3      652.37      638.60     61.60 o 
   8   7   3      832.60      807.73     46.43 o 
  -8   8   3        3.41      128.55     26.83 o 
  -7   8   3       93.36       91.05     16.14 o 
  -6   8   3      518.13      529.58     36.08 o 
  -5   8   3      272.84      269.62     28.72 o 
  -4   8   3      726.85      760.71     42.52 o 
  -3   8   3       61.61       70.11     12.47 o 
  -2   8   3        2.69       60.92     12.29 o 
  -1   8   3      140.16      154.60     16.56 o 
   0   8   3      346.61      348.24     21.41 o 
   1   8   3       39.47       63.74     19.79 o 
   2   8   3     1006.24      982.67     69.02 o 
   3   8   3      290.06      296.07     27.57 o 
   4   8   3       32.63       27.76     14.13 o 
   5   8   3      504.74      566.45     47.32 o 
   6   8   3       14.73       20.61     21.81 o 
   7   8   3      206.31      232.36     31.68 o 
   8   8   3      148.10      145.66     30.59 o 
  -7   9   3       74.29      116.45     28.00 o 
  -6   9   3        0.18       17.61     15.31 o 
  -5   9   3       12.52       30.22     14.82 o 
  -4   9   3       38.04       55.07     16.49 o 
  -3   9   3      177.67      158.48     19.24 o 
  -2   9   3      183.88      207.30     31.53 o 
  -1   9   3       70.76       73.71     16.04 o 
   0   9   3      295.29      310.32     21.94 o 
   1   9   3        0.32        0.00     13.16 o 
   2   9   3      260.31      244.93     26.56 o 
   3   9   3        0.10       11.11     21.75 o 
   4   9   3      344.15      349.18     33.63 o 
   5   9   3        0.25       13.32     20.89 o 
   6   9   3      252.22      301.54     34.36 o 
   7   9   3      319.04      389.98     38.37 o 
  -6  10   3      657.62      716.95     97.25 o 
  -5  10   3       38.23       35.37     19.65 o 
  -4  10   3     1278.62     1292.36     68.33 o 
  -3  10   3       51.10       64.25     18.12 o 
  -2  10   3     2606.11     2627.21     77.76 o 
  -1  10   3      179.96      199.37     21.34 o 
   0  10   3     1227.35     1247.12     72.88 o 
   1  10   3      463.57      470.54     35.96 o 
   2  10   3      448.15      479.67     36.61 o 
   3  10   3     1520.72     1670.43     61.63 o 
   4  10   3       40.04       64.72     26.91 o 
   5  10   3     1464.02     1665.05     65.53 o 
  -4  11   3       72.05       87.72     22.16 o 
  -3  11   3       58.46       77.39     20.15 o 
  -2  11   3      345.41      327.76     27.40 o 
  -1  11   3        7.63        4.66     22.31 o 
   0  11   3      510.09      531.83     44.56 o 
   1  11   3      125.51      107.11     26.72 o 
   2  11   3      719.18      749.30     46.01 o 
   3  11   3       63.25       46.57     35.47 o 
 -11   0   4      152.02      190.40     41.07 o 
 -10   0   4     4315.98     4284.05    127.74 o 
  -9   0   4       21.76        1.62     24.51 o 
  -8   0   4     8211.69     8279.18    208.17 o 
  -7   0   4       74.20       47.15     15.04 o 
  -6   0   4     3919.54     3683.55    129.56 o 
  -5   0   4     2425.36     2312.12     33.39 o 
  -4   0   4      297.74      199.95      9.81 o 
  -3   0   4     1112.67      935.65     34.56 o 
  -2   0   4    14479.47    15885.49    175.55 o 
  -1   0   4     7019.61     6789.03     54.66 o 
   0   0   4    45857.46    47208.34   1029.42 o 
   1   0   4    14787.89    16184.01    928.54 o 
   2   0   4     3286.96     3339.36     55.68 o 
   3   0   4    11060.58    11484.15    129.04 o 
   4   0   4       39.22       54.05     16.39 o 
   5   0   4     5187.81     4404.17     93.82 o 
   6   0   4        6.78        9.74     19.64 o 
   7   0   4     3799.59     3472.63     99.83 o 
   8   0   4      579.06      553.83     49.02 o 
   9   0   4     2128.36     2045.20     91.22 o 
  10   0   4     1116.56     1007.02     71.74 o 
 -11   1   4       34.05       54.47     24.07 o 
 -10   1   4       14.91       10.89     20.54 o 
  -9   1   4      287.91      317.79     28.05 o 
  -8   1   4     1333.47     1259.21     74.35 o 
  -7   1   4      474.59      513.39     18.46 o 
  -6   1   4        3.17       17.04      8.67 o 
  -5   1   4     3092.74     3290.80     79.14 o 
  -4   1   4      904.76      929.68     31.42 o 
  -3   1   4      475.43      491.86     21.11 o 
  -2   1   4     1181.72     1349.82     50.50 o 
  -1   1   4    16166.15    15936.68   1329.10 o 
   0   1   4     5316.04     5228.97    315.79 o 
   1   1   4     2217.94     2370.16     74.45 o 
   2   1   4     1817.85     1903.66     37.23 o 
   3   1   4       89.07      160.02     10.23 o 
   4   1   4     9933.50    10477.51     96.92 o 
   5   1   4     5903.36     5650.10     76.09 o 
   6   1   4     1215.83     1196.63     50.48 o 
   7   1   4     4330.42     3953.03    274.07 o 
   8   1   4       48.45       68.80     20.54 o 
   9   1   4      477.32      456.45     51.37 o 
  10   1   4       30.26        0.00     20.66 o 
 -11   2   4      638.28      729.34     64.28 o 
 -10   2   4        5.84      131.32     36.20 o 
  -9   2   4      520.86      508.39     33.32 o 
  -8   2   4        8.21       62.98     30.68 o 
  -7   2   4     2116.20     2061.90     55.35 o 
  -6   2   4        0.45       22.68     10.24 o 
  -5   2   4      437.28      471.42     20.37 o 
  -4   2   4     1900.33     2027.05    101.35 o 
  -3   2   4       23.83       21.65      5.30 o 
  -2   2   4      640.14      616.21     26.23 o 
  -1   2   4       52.72       64.75      6.06 o 
   0   2   4        1.91        0.00      4.05 o 
   1   2   4      295.81      319.31     10.46 o 
   2   2   4     1118.37     1105.64     39.57 o 
   3   2   4      185.10      172.02     11.93 o 
   4   2   4     1576.52     1720.32     71.18 o 
   5   2   4      114.08      149.30     13.01 o 
   6   2   4      463.77      470.71     25.14 o 
   7   2   4      150.59      164.24     16.73 o 
   8   2   4      431.37      481.73     32.51 o 
   9   2   4       88.05      101.92     24.33 o 
  10   2   4       77.68       86.42     29.62 o 
 -11   3   4       29.71       40.15     24.62 o 
 -10   3   4       13.46       21.32     21.26 o 
  -9   3   4        7.55       10.45     14.69 o 
  -8   3   4       21.35       39.15     14.50 o 
  -7   3   4      119.13      118.64     12.82 o 
  -6   3   4      699.92      663.58     25.89 o 
  -5   3   4     1011.89      932.57     51.98 o 
  -4   3   4     1124.82      980.42     75.84 o 
  -3   3   4     2852.02     3118.07    140.55 o 
  -2   3   4     3552.98     3728.06    149.79 o 
  -1   3   4     1533.32     1786.63     78.82 o 
   0   3   4       84.14      121.46      8.29 o 
   1   3   4     5664.23     5870.91    318.38 o 
   2   3   4     1354.78     1452.36     68.12 o 
   3   3   4     8704.45     9822.72    207.03 o 
   4   3   4     1249.26     1303.92     86.73 o 
   5   3   4     1966.92     2146.90    139.93 o 
   6   3   4     2827.68     2778.59    284.77 o 
   7   3   4       35.02       73.97     14.34 o 
   8   3   4      456.34      447.94     31.85 o 
   9   3   4      410.33      376.51     32.35 o 
  10   3   4       11.20       13.17     23.41 o 
 -11   4   4        0.51       20.77     26.15 o 
 -10   4   4     2309.80     2277.69     70.81 o 
  -9   4   4       17.13        8.59     16.20 o 
  -8   4   4     3232.28     3165.60    158.38 o 
  -7   4   4       85.41      103.85     13.36 o 
  -6   4   4     7800.82     7514.28    487.57 o 
  -5   4   4     1719.02     1779.82    154.72 o 
  -4   4   4     4601.92     4524.67    254.41 o 
  -3   4   4     7470.45     7314.41    354.67 o 
  -2   4   4     4309.97     4302.44    180.01 o 
  -1   4   4    10016.09    10366.17    330.46 o 
   0   4   4      228.82      170.42     16.22 o 
   1   4   4     9220.25     8696.51    549.16 o 
   2   4   4     1039.12      929.55     39.01 o 
   3   4   4     6035.42     6132.82    155.15 o 
   4   4   4      372.73      391.35     19.63 o 
   5   4   4       44.23       32.51     10.32 o 
   6   4   4      114.03      135.45     14.96 o 
   7   4   4      257.81      269.88     26.13 o 
   8   4   4      458.66      456.72     33.86 o 
   9   4   4      313.98      314.59     32.40 o 
  10   4   4      232.33      197.61     31.96 o 
 -10   5   4        6.18        0.00     23.58 o 
  -9   5   4        7.72        9.98     16.63 o 
  -8   5   4       79.02       65.00     14.88 o 
  -7   5   4       14.30       26.02     12.39 o 
  -6   5   4     1610.34     1505.81     96.08 o 
  -5   5   4      491.73      436.67     36.53 o 
  -4   5   4     2864.13     2838.88    155.51 o 
  -3   5   4      309.10      292.49     20.48 o 
  -2   5   4     3595.80     3698.43    145.96 o 
  -1   5   4       27.41       31.20      6.84 o 
   0   5   4     4383.97     4418.40    292.44 o 
   1   5   4     1104.08     1035.17     72.90 o 
   2   5   4     4875.13     4595.85     57.78 o 
   3   5   4      909.60      826.43     39.31 o 
   4   5   4      235.97      219.64     14.85 o 
   5   5   4     1148.05     1087.23     29.33 o 
   6   5   4      913.72      908.45     39.92 o 
   7   5   4     1723.71     1753.73     57.14 o 
   8   5   4      203.14      216.21     29.04 o 
   9   5   4     1125.88     1231.63     56.28 o 
 -10   6   4       23.22      105.55     28.92 o 
  -9   6   4        4.54        4.85     17.30 o 
  -8   6   4      323.01      345.38     38.35 o 
  -7   6   4      290.86      245.38     38.02 o 
  -6   6   4     2900.36     2688.14    229.83 o 
  -5   6   4      102.88       97.56     13.62 o 
  -4   6   4       17.45       56.71     12.24 o 
  -3   6   4      101.98      116.64     11.62 o 
  -2   6   4      790.16      808.74     49.88 o 
  -1   6   4      167.34      240.67     32.29 o 
   0   6   4      168.50      167.65     10.96 o 
   1   6   4      298.29      313.30     27.90 o 
   2   6   4      283.78      299.70     16.29 o 
   3   6   4      626.79      583.16     21.62 o 
   4   6   4      258.74      273.81     20.55 o 
   5   6   4       22.08       21.59     17.17 o 
   6   6   4      407.84      382.12     43.01 o 
   7   6   4      376.48      349.11     31.79 o 
   8   6   4        6.50        5.04     22.24 o 
   9   6   4       11.51        0.00     25.09 o 
  -9   7   4       51.39       57.63     25.65 o 
  -8   7   4      221.76      179.39     19.64 o 
  -7   7   4      205.18      196.98     18.68 o 
  -6   7   4      439.20      470.89     37.35 o 
  -5   7   4       17.48       21.59     11.83 o 
  -4   7   4      133.33      153.54     19.12 o 
  -3   7   4       20.00       14.43     10.23 o 
  -2   7   4       13.97       36.40     12.23 o 
  -1   7   4       19.05        7.77      8.68 o 
   0   7   4     1940.46     2017.68    120.87 o 
   1   7   4       17.31       22.18      9.09 o 
   2   7   4     1035.97      962.11     32.23 o 
   3   7   4       63.18       65.67     13.47 o 
   4   7   4      865.37      873.45     82.94 o 
   5   7   4       65.01      123.38     22.78 o 
   6   7   4       93.71      143.76     23.60 o 
   7   7   4      549.50      550.28     37.76 o 
   8   7   4       98.52      102.67     26.82 o 
  -8   8   4     2818.15     2793.77    174.49 o 
  -7   8   4      414.71      390.31     36.78 o 
  -6   8   4     1663.98     1746.85     98.35 o 
  -5   8   4      777.25      805.61     53.22 o 
  -4   8   4     2507.13     2417.81    114.66 o 
  -3   8   4     1321.67     1373.16     58.59 o 
  -2   8   4     2818.74     2849.50    144.67 o 
  -1   8   4     1360.94     1254.87     75.67 o 
   0   8   4     1963.90     1845.63     49.64 o 
   1   8   4     1660.48     1641.22     65.47 o 
   2   8   4       12.35       13.38     12.28 o 
   3   8   4     1162.57     1112.33    108.10 o 
   4   8   4        3.97        0.00     17.70 o 
   5   8   4     2929.15     2850.24    161.83 o 
   6   8   4      156.59      169.37     26.16 o 
   7   8   4      749.19      743.36     45.49 o 
  -7   9   4       50.42       74.11     18.84 o 
  -6   9   4       50.75       74.64     16.83 o 
  -5   9   4        6.37        0.00     13.16 o 
  -4   9   4      507.39      465.67     27.58 o 
  -3   9   4        2.24        3.94     14.34 o 
  -2   9   4     1012.81      954.97     34.98 o 
  -1   9   4      255.31      209.56     20.03 o 
   0   9   4     1687.03     1613.06     42.33 o 
   1   9   4      274.93      240.92     20.49 o 
   2   9   4     1106.98     1014.73     49.75 o 
   3   9   4      674.66      573.89     36.21 o 
   4   9   4     1095.91     1099.04     92.24 o 
   5   9   4     1293.85     1499.60     58.82 o 
   6   9   4       67.60      100.86     27.51 o 
  -6  10   4       51.88       86.89     23.56 o 
  -5  10   4       90.99      136.58     22.80 o 
  -4  10   4      160.54      186.82     32.14 o 
  -3  10   4      180.21      203.65     22.68 o 
  -2  10   4      100.33      138.13     20.75 o 
  -1  10   4       18.36       19.11     15.07 o 
   0  10   4      234.94      241.68     22.17 o 
   1  10   4        6.83        9.67     19.42 o 
   2  10   4       81.71       85.55     24.00 o 
   3  10   4      288.13      411.79    153.63 o 
   4  10   4       41.28       41.94     20.19 o 
   5  10   4      278.87      326.66     37.67 o 
  -4  11   4      134.94      137.99     24.21 o 
  -3  11   4       32.97       17.69     18.67 o 
  -2  11   4      706.35      723.75     45.57 o 
  -1  11   4       68.34       51.46     24.85 o 
   0  11   4       33.39       50.49     29.95 o 
   1  11   4       64.88       49.53     25.33 o 
   2  11   4       56.93       71.66     34.90 o 
   3  11   4       45.48       69.26     27.57 o 
 -11   1   5       32.01       58.49     24.75 o 
 -10   1   5       19.09       20.00     20.48 o 
  -9   1   5      328.13      340.76     23.49 o 
  -8   1   5       30.62       27.75     11.74 o 
  -7   1   5     1738.43     1679.41     28.43 o 
  -6   1   5      889.15      945.67     30.83 o 
  -5   1   5      590.26      634.21     19.96 o 
  -4   1   5     6617.16     7072.16     57.61 o 
  -3   1   5      193.82      235.23      6.77 o 
  -2   1   5     2888.14     3084.85     91.55 o 
  -1   1   5     3871.46     3903.58    177.52 o 
   0   1   5     3188.43     2935.17    180.45 o 
   1   1   5     6679.45     6815.13    443.56 o 
   2   1   5     3129.20     3601.18    112.44 o 
   3   1   5    14213.03    15718.07   1215.03 o 
   4   1   5     5407.60     5614.22    203.05 o 
   5   1   5     5282.21     5500.12    332.31 o 
   6   1   5      976.03      923.34     35.12 o 
   7   1   5     2037.44     1914.38     59.49 o 
   8   1   5       10.65        3.33     14.13 o 
   9   1   5     2731.17     2736.56    147.15 o 
  10   1   5       70.50       75.77     42.45 o 
 -11   2   5       91.58      152.08     36.85 o 
 -10   2   5     3490.42     3773.91    128.96 o 
  -9   2   5      264.05      300.04     22.75 o 
  -8   2   5     5090.28     4854.29     85.25 o 
  -7   2   5     1002.50      950.06     22.28 o 
  -6   2   5     2336.40     2211.81     68.08 o 
  -5   2   5     2857.72     2640.54    101.46 o 
  -4   2   5     3860.01     3851.78    132.61 o 
  -3   2   5     6932.91     6876.17    152.32 o 
  -2   2   5     5488.51     5681.23    239.76 o 
  -1   2   5     9134.78     9214.95    524.82 o 
   0   2   5     2594.21     2376.10    119.12 o 
   1   2   5     8642.24     8289.96    676.63 o 
   2   2   5       33.85       30.73      6.69 o 
   3   2   5     3832.90     3825.80    150.90 o 
   4   2   5      246.94      221.11     14.78 o 
   5   2   5     1037.46     1000.98     62.52 o 
   6   2   5      388.33      405.69     20.21 o 
   7   2   5     1448.59     1420.06     95.79 o 
   8   2   5      913.75      930.00     73.02 o 
   9   2   5       47.34       57.42     22.50 o 
  10   2   5      362.89      368.38     34.90 o 
 -11   3   5       97.21       92.42     28.36 o 
 -10   3   5      126.17      144.27     25.78 o 
  -9   3   5        6.20       10.99     14.53 o 
  -8   3   5      953.80      905.66     57.10 o 
  -7   3   5       42.50       39.40     11.12 o 
  -6   3   5      511.07      512.32     16.04 o 
  -5   3   5      109.93      120.62     10.88 o 
  -4   3   5     4687.69     4719.77    167.49 o 
  -3   3   5     3985.19     4542.93    163.71 o 
  -2   3   5     3490.02     3562.33    164.02 o 
  -1   3   5     6533.34     6971.91    302.95 o 
   0   3   5     1349.42     1194.06     79.05 o 
   1   3   5      159.63      121.83      8.36 o 
   2   3   5     3114.35     3239.21    188.35 o 
   3   3   5      263.57      236.52     13.11 o 
   4   3   5     3371.31     3319.95    117.63 o 
   5   3   5     3729.48     3527.50    235.03 o 
   6   3   5       60.26       77.08     13.50 o 
   7   3   5      704.30      728.95     41.25 o 
   8   3   5      109.51       99.84     22.08 o 
   9   3   5     1271.53     1221.74     75.40 o 
  10   3   5       32.01       14.40     24.37 o 
 -11   4   5        1.23        0.00     24.83 o 
 -10   4   5       78.42      178.63     28.56 o 
  -9   4   5       79.95       77.12     18.05 o 
  -8   4   5      241.79      290.10     24.41 o 
  -7   4   5      277.81      235.42     16.80 o 
  -6   4   5        7.77       56.13     13.57 o 
  -5   4   5     1995.29     2002.12    108.38 o 
  -4   4   5      192.77      209.86     18.90 o 
  -3   4   5       56.64       76.11     11.15 o 
  -2   4   5     2275.37     2319.38    106.04 o 
  -1   4   5       38.05      141.22     40.11 o 
   0   4   5      100.88       76.67      8.04 o 
   1   4   5      882.90     1029.21     54.45 o 
   2   4   5     2031.11     1931.53     67.40 o 
   3   4   5      306.44      297.98     20.08 o 
   4   4   5       70.60       81.73     10.99 o 
   5   4   5       35.92       31.43     10.76 o 
   6   4   5      633.98      618.76     39.64 o 
   7   4   5      260.52      223.52     25.63 o 
   8   4   5        0.39       31.40     20.24 o 
   9   4   5        0.61        0.00     27.59 o 
 -10   5   5        1.84        3.05     23.77 o 
  -9   5   5        5.40        0.00     15.60 o 
  -8   5   5      584.44      572.30     44.19 o 
  -7   5   5       11.15       16.68     11.87 o 
  -6   5   5     1354.03     1330.31    107.82 o 
  -5   5   5       13.26       24.24      9.83 o 
  -4   5   5        6.61       14.94      8.60 o 
  -3   5   5      139.36      128.30     10.33 o 
  -2   5   5      549.82      511.49     31.42 o 
  -1   5   5      630.38      590.71     40.81 o 
   0   5   5     1933.11     1951.98    128.69 o 
   1   5   5      448.36      406.29     19.40 o 
   2   5   5     2415.24     2266.30     62.21 o 
   3   5   5     1031.66     1089.95     44.88 o 
   4   5   5       44.59       41.78     10.80 o 
   5   5   5      119.68      124.85     14.44 o 
   6   5   5      295.65      357.02     64.60 o 
   7   5   5      456.42      432.71     32.19 o 
   8   5   5       88.40       82.29     24.69 o 
   9   5   5      294.94      314.53     35.40 o 
 -10   6   5      863.80      974.13    109.48 o 
  -9   6   5       54.98       55.81     18.94 o 
  -8   6   5     1782.76     1745.31    186.63 o 
  -7   6   5     1036.19     1043.11     70.82 o 
  -6   6   5     4155.86     3937.30    203.36 o 
  -5   6   5     2657.04     2728.34    177.22 o 
  -4   6   5     3745.07     3402.80    197.35 o 
  -3   6   5     3164.81     2937.52    126.02 o 
  -2   6   5      943.99      970.96     46.67 o 
  -1   6   5     5925.87     6096.49    293.44 o 
   0   6   5        0.53        0.00      7.63 o 
   1   6   5     7067.81     6828.28    304.02 o 
   2   6   5       77.47       81.84     12.86 o 
   3   6   5     1134.60     1042.83     59.62 o 
   4   6   5       97.23       78.18     12.80 o 
   5   6   5     1244.36     1313.64     46.88 o 
   6   6   5     1158.61     1169.18     47.27 o 
   7   6   5      239.28      253.05     28.92 o 
   8   6   5      345.06      349.24     35.00 o 
   9   6   5       28.43       33.54     26.90 o 
  -9   7   5       41.68       63.72     20.60 o 
  -8   7   5      381.60      329.94     25.69 o 
  -7   7   5      514.95      461.06     39.03 o 
  -6   7   5     1388.05     1288.17     91.24 o 
  -5   7   5       19.59       16.87     11.46 o 
  -4   7   5      446.31      446.35     20.20 o 
  -3   7   5      578.44      563.69     21.17 o 
  -2   7   5     2203.64     2226.29     61.66 o 
  -1   7   5      262.18      250.85     14.47 o 
   0   7   5     5716.12     5547.38    369.99 o 
   1   7   5     1588.90     1574.06    123.30 o 
   2   7   5     1124.80     1012.31     59.78 o 
   3   7   5     3869.91     3518.82     65.06 o 
   4   7   5       11.25       13.63     17.55 o 
   5   7   5     1795.49     1948.34    114.52 o 
   6   7   5      367.17      378.86     32.79 o 
   7   7   5     1649.57     1621.04    153.63 o 
   8   7   5       38.87       25.65     24.84 o 
  -8   8   5      337.74      327.27     31.02 o 
  -7   8   5       37.60       65.39     16.58 o 
  -6   8   5      187.95      208.12     19.58 o 
  -5   8   5       25.53       47.09     19.74 o 
  -4   8   5       36.40       34.64     29.60 o 
  -3   8   5       67.67       82.01     13.46 o 
  -2   8   5        1.41       20.98     11.35 o 
  -1   8   5        4.05       36.91     13.92 o 
   0   8   5       11.04        0.00     12.22 o 
   1   8   5      150.94      131.06     15.84 o 
   2   8   5        0.68        2.57     12.16 o 
   3   8   5        1.87       35.80     19.13 o 
   4   8   5       52.35       45.38     21.04 o 
   5   8   5       16.07       39.62     20.89 o 
   6   8   5        0.42        8.07     21.35 o 
   7   8   5        3.43        0.00     23.27 o 
  -7   9   5      149.76      146.38     20.22 o 
  -6   9   5       59.24       52.63     16.98 o 
  -5   9   5        7.09        4.95     13.89 o 
  -4   9   5      384.09      373.85     33.12 o 
  -3   9   5      199.89      183.62     20.26 o 
  -2   9   5      375.55      397.39     24.98 o 
  -1   9   5      211.50      218.64     20.14 o 
   0   9   5      286.29      317.92     22.38 o 
   1   9   5       42.97       82.96     16.48 o 
   2   9   5      364.10      359.28     31.22 o 
   3   9   5       95.37      124.81     24.82 o 
   4   9   5      141.34      195.19     28.80 o 
   5   9   5      232.32      330.60     47.15 o 
   6   9   5        0.84        0.00     24.45 o 
  -6  10   5      121.59      159.51     30.71 o 
  -5  10   5      597.37      694.61     81.04 o 
  -4  10   5      939.07      965.26    103.46 o 
  -3  10   5     1531.03     1530.54     46.70 o 
  -2  10   5      568.40      581.87     36.62 o 
  -1  10   5      293.75      312.79     24.82 o 
   0  10   5        5.00        6.99     15.95 o 
   1  10   5       74.85       47.15     22.14 o 
   2  10   5        1.91       10.63     21.30 o 
   3  10   5      930.32      933.60     48.48 o 
   4  10   5      130.12      155.04     30.53 o 
   5  10   5      581.50      673.29     55.92 o 
  -4  11   5      323.08      319.40     29.39 o 
  -3  11   5       92.03      108.42     22.09 o 
  -2  11   5      750.74      773.36     41.45 o 
  -1  11   5      228.24      217.36     24.56 o 
   0  11   5      294.28      299.88     33.68 o 
   1  11   5      123.01      104.42     26.44 o 
   2  11   5      344.64      359.00     36.73 o 
 -11   0   6      291.94      313.92     47.88 o 
 -10   0   6     3015.10     3236.46    111.19 o 
  -9   0   6     1288.25     1324.94    137.89 o 
  -8   0   6     3396.22     3403.54    165.81 o 
  -7   0   6     6318.87     5955.79    155.57 o 
  -6   0   6     1744.29     1883.10     43.93 o 
  -5   0   6     6535.39     7066.11    260.68 o 
  -4   0   6      208.17      197.07     11.67 o 
  -3   0   6      140.23      100.25      7.29 o 
  -2   0   6     2237.85     2217.09    163.29 o 
  -1   0   6     1107.75      943.55     30.35 o 
   0   0   6      861.91      813.72     17.04 o 
   1   0   6     1015.25      965.22     20.17 o 
   2   0   6     2778.06     2896.38    100.72 o 
   3   0   6      268.79      210.22     28.24 o 
   4   0   6      148.86      177.09     21.59 o 
   5   0   6     1359.63     1317.70     53.89 o 
   6   0   6       84.22       75.32     22.89 o 
   7   0   6      245.74      216.53     35.71 o 
   8   0   6      259.23      240.07     39.77 o 
   9   0   6      799.70      784.48     62.65 o 
  10   0   6      410.54      355.15     52.43 o 
 -11   1   6      110.13      121.66     27.16 o 
 -10   1   6      459.77      462.94     28.95 o 
  -9   1   6       21.63       20.70     13.10 o 
  -8   1   6      315.97      302.90     15.18 o 
  -7   1   6      472.92      442.96     14.65 o 
  -6   1   6     3917.61     3922.09     58.08 o 
  -5   1   6       99.09      118.76      6.98 o 
  -4   1   6     2557.27     2647.67     65.58 o 
  -3   1   6     6067.59     6537.08    266.44 o 
  -2   1   6     7425.12     8006.38    233.53 o 
  -1   1   6     9200.15     8631.26    514.58 o 
   0   1   6      121.77      100.96      7.03 o 
   1   1   6        6.46       12.99      4.68 o 
   2   1   6    11295.59    12122.48    240.80 o 
   3   1   6     2553.95     2531.74     64.83 o 
   4   1   6       17.32       14.54      8.53 o 
   5   1   6     4787.93     4734.84    229.21 o 
   6   1   6        1.42        0.00     10.55 o 
   7   1   6     5322.38     5683.60    146.79 o 
   8   1   6       10.39        0.00     15.29 o 
   9   1   6     2150.60     2108.48     94.30 o 
  10   1   6       63.68       45.52     26.17 o 
 -11   2   6      923.08      920.18     50.62 o 
 -10   2   6      131.93      182.75     22.87 o 
  -9   2   6       41.34       69.79     19.93 o 
  -8   2   6      253.28      283.22     24.51 o 
  -7   2   6     1641.29     1490.52     35.72 o 
  -6   2   6      183.00      184.41     10.06 o 
  -5   2   6      457.49      435.03     15.69 o 
  -4   2   6     2343.97     2389.73     74.24 o 
  -3   2   6       32.36       33.56      4.63 o 
  -2   2   6      412.67      356.41     11.68 o 
  -1   2   6      483.55      486.45     30.66 o 
   0   2   6      206.09      199.43     14.94 o 
   1   2   6     2660.54     2634.22    240.87 o 
   2   2   6       46.74       42.45      7.39 o 
   3   2   6     1138.80     1163.48     49.93 o 
   4   2   6      205.52      188.38     13.12 o 
   5   2   6        8.51        8.10      9.88 o 
   6   2   6      349.79      368.03     20.36 o 
   7   2   6      766.32      751.95     62.27 o 
   8   2   6       49.78       58.74     16.32 o 
   9   2   6       80.79       55.10     23.35 o 
  10   2   6        0.61        4.32     24.50 o 
 -11   3   6       11.85       16.88     24.79 o 
 -10   3   6        1.75       18.78     17.59 o 
  -9   3   6       88.90       76.90     14.64 o 
  -8   3   6      856.55      901.47     30.14 o 
  -7   3   6       81.33       70.51     10.40 o 
  -6   3   6      606.26      609.90     20.51 o 
  -5   3   6        5.40       11.57      6.56 o 
  -4   3   6     4460.07     4552.00    164.07 o 
  -3   3   6     2210.12     2649.78    100.84 o 
  -2   3   6     4828.35     4985.39    269.81 o 
  -1   3   6      183.15      231.65     10.56 o 
   0   3   6     6744.42     6586.64    744.77 o 
   1   3   6    10986.45    10837.55    561.12 o 
   2   3   6        6.26       26.13      7.32 o 
   3   3   6     8776.54     8656.57    156.02 o 
   4   3   6      425.82      414.27     17.95 o 
   5   3   6     3042.84     3133.03    124.49 o 
   6   3   6       13.83        6.27     12.16 o 
   7   3   6     1454.02     1525.03    109.32 o 
   8   3   6        2.57       17.78     23.70 o 
   9   3   6      882.32      966.19    148.93 o 
  10   3   6      128.60       92.63     28.08 o 
 -11   4   6      138.60      156.66     29.96 o 
 -10   4   6     1806.73     1794.52    112.11 o 
  -9   4   6      410.56      411.21     23.08 o 
  -8   4   6     2657.53     2472.33    131.81 o 
  -7   4   6     1050.61     1028.51     39.36 o 
  -6   4   6     3460.71     3082.95    270.06 o 
  -5   4   6     2399.71     2221.01    138.91 o 
  -4   4   6     3976.72     3942.59    147.70 o 
  -3   4   6     9653.29     9533.43    402.49 o 
  -2   4   6        1.39        1.50      4.51 o 
  -1   4   6    15817.99    17261.77   1091.47 o 
   0   4   6      828.08      807.16     51.79 o 
   1   4   6    11257.04    11063.67    355.60 o 
   2   4   6      216.60      193.19     12.34 o 
   3   4   6     2846.41     2783.25    129.58 o 
   4   4   6     1322.71     1248.07     39.40 o 
   5   4   6     1049.33     1013.59     29.34 o 
   6   4   6     1722.59     1678.00     44.29 o 
   7   4   6       38.45       49.38     19.68 o 
   8   4   6      241.16      239.86     47.23 o 
   9   4   6        0.35        1.90     23.40 o 
 -10   5   6      276.89      277.44     26.92 o 
  -9   5   6        6.69        0.00     14.34 o 
  -8   5   6      715.69      670.83     50.35 o 
  -7   5   6       23.78       23.00     12.42 o 
  -6   5   6      985.02      975.63     65.93 o 
  -5   5   6     1773.32     1679.39    119.49 o 
  -4   5   6     1593.91     1477.91     86.19 o 
  -3   5   6      433.74      422.58     21.53 o 
  -2   5   6     1171.74     1133.55     34.56 o 
  -1   5   6     1679.90     1616.12    112.11 o 
   0   5   6     3414.22     3211.96    250.48 o 
   1   5   6     7788.47     7047.22    604.15 o 
   2   5   6      377.46      336.61     17.28 o 
   3   5   6     4153.82     4031.43    103.21 o 
   4   5   6      244.50      242.85     17.79 o 
   5   5   6      675.74      699.04     42.68 o 
   6   5   6      115.61      146.42     33.03 o 
   7   5   6     1194.19     1111.16     47.63 o 
   8   5   6       24.77       10.87     22.32 o 
   9   5   6      931.47      973.21     79.78 o 
 -10   6   6        4.58       15.66     20.04 o 
  -9   6   6        0.32       16.63     18.33 o 
  -8   6   6      103.65      132.38     18.93 o 
  -7   6   6      155.38      156.92     18.33 o 
  -6   6   6       99.64       95.32     19.63 o 
  -5   6   6        1.02       19.22     11.75 o 
  -4   6   6       33.20       34.91     10.45 o 
  -3   6   6      105.33      125.67     11.86 o 
  -2   6   6      468.43      492.05     17.58 o 
  -1   6   6      494.10      559.26     41.59 o 
   0   6   6       56.30       53.56      9.01 o 
   1   6   6       35.78       62.58     11.32 o 
   2   6   6       51.09       55.00     10.84 o 
   3   6   6     2056.73     2078.45    102.10 o 
   4   6   6      518.15      496.80     30.71 o 
   5   6   6       21.85       33.03     17.82 o 
   6   6   6        3.50        0.00     17.83 o 
   7   6   6        0.09        0.00     20.14 o 
   8   6   6        6.16        0.00     23.36 o 
  -9   7   6       94.20      101.08     19.09 o 
  -8   7   6      245.36      257.85     21.52 o 
  -7   7   6       36.18       30.88     14.32 o 
  -6   7   6      507.14      526.37     51.77 o 
  -5   7   6      326.13      305.17     28.35 o 
  -4   7   6       46.48       42.56     11.97 o 
  -3   7   6     1639.99     1528.64     82.31 o 
  -2   7   6      277.57      271.74     15.95 o 
  -1   7   6      563.74      572.78     38.41 o 
   0   7   6     1140.89     1162.01     70.16 o 
   1   7   6      341.16      396.45     23.62 o 
   2   7   6      288.85      275.63     18.37 o 
   3   7   6        4.58       28.97     12.16 o 
   4   7   6        0.99       12.02     16.40 o 
   5   7   6      191.98      251.20     26.63 o 
   6   7   6       49.94       56.89     21.89 o 
   7   7   6      701.30      831.23     65.74 o 
   8   7   6       29.89       19.55     25.99 o 
  -8   8   6      213.30      234.26     25.42 o 
  -7   8   6      950.73      939.20     76.85 o 
  -6   8   6      891.03      879.20     64.10 o 
  -5   8   6     2580.37     2533.49    168.39 o 
  -4   8   6      285.82      320.09     22.44 o 
  -3   8   6     1049.87     1064.73     57.70 o 
  -2   8   6        4.04        4.88     10.76 o 
  -1   8   6       90.07       93.51     12.81 o 
   0   8   6       62.40       43.78     13.74 o 
   1   8   6       37.33       36.26     13.80 o 
   2   8   6       55.55       47.52     14.07 o 
   3   8   6      943.61      943.29     42.69 o 
   4   8   6      540.23      606.27     56.81 o 
   5   8   6      191.93      213.61     27.16 o 
   6   8   6      235.80      255.49     44.15 o 
   7   8   6       81.52      113.32     29.19 o 
  -7   9   6        5.94        5.85     16.54 o 
  -6   9   6      213.46      221.05     20.72 o 
  -5   9   6      256.54      244.33     20.32 o 
  -4   9   6      927.22     1024.48     40.95 o 
  -3   9   6      419.23      385.08     25.43 o 
  -2   9   6     1571.68     1541.39     43.35 o 
  -1   9   6      245.35      237.92     21.31 o 
   0   9   6      366.29      361.00     25.75 o 
   1   9   6     1538.75     1475.52     41.00 o 
   2   9   6      473.80      498.85     35.06 o 
   3   9   6     1730.16     1667.77     82.38 o 
   4   9   6      288.07      344.13     33.29 o 
   5   9   6     1216.18     1477.60     85.70 o 
   6   9   6        2.09        0.00     24.44 o 
  -6  10   6      150.08      183.63     26.44 o 
  -5  10   6      218.41      245.87     29.70 o 
  -4  10   6       57.30       66.53     20.30 o 
  -3  10   6      260.47      289.67     43.06 o 
  -2  10   6        3.42        6.82     16.81 o 
  -1  10   6      143.53      141.80     20.54 o 
   0  10   6       31.92       16.19     16.05 o 
   1  10   6       14.64       15.51     20.05 o 
   2  10   6       71.50       84.06     24.72 o 
   3  10   6      236.48      221.56     41.39 o 
   4  10   6       19.61       27.37     25.51 o 
  -3  11   6        7.51       36.70     20.21 o 
  -2  11   6      214.33      253.56     26.03 o 
  -1  11   6       64.86       78.36     21.08 o 
   0  11   6       43.17       43.58     24.91 o 
   1  11   6       15.55       30.13     25.01 o 
   2  11   6       18.48       31.99     25.64 o 
 -11   1   7       19.13       22.95     25.78 o 
 -10   1   7      291.85      281.43     24.36 o 
  -9   1   7       11.53       13.93     10.61 o 
  -8   1   7      286.15      308.21     15.35 o 
  -7   1   7      133.49      121.47      9.02 o 
  -6   1   7     2898.21     3039.48     84.07 o 
  -5   1   7     1595.74     1585.79     48.33 o 
  -4   1   7     8940.39     9996.55    281.47 o 
  -3   1   7      184.47      151.11      6.68 o 
  -2   1   7     6382.06     6783.81    243.39 o 
  -1   1   7      566.47      470.46     81.44 o 
   0   1   7      542.33      534.38     40.25 o 
   1   1   7     4849.33     4530.54    132.42 o 
   2   1   7      626.59      733.60     17.87 o 
   3   1   7     6564.98     6719.79    150.32 o 
   4   1   7        1.69        3.81      8.70 o 
   5   1   7     3966.50     4040.13    190.23 o 
   6   1   7       46.19       41.69     13.24 o 
   7   1   7     1869.69     1938.32     58.36 o 
   8   1   7      604.47      569.16     28.67 o 
   9   1   7      347.04      397.64     27.99 o 
  10   1   7      443.27      445.39     40.09 o 
 -11   2   7      465.99      544.55     32.73 o 
 -10   2   7     2370.08     2236.76     97.52 o 
  -9   2   7     2804.76     2611.55     41.25 o 
  -8   2   7     2168.80     2054.86     36.03 o 
  -7   2   7     3697.04     3693.49     53.14 o 
  -6   2   7      985.31      960.26     31.59 o 
  -5   2   7     2820.11     2771.67     95.35 o 
  -4   2   7       22.78       29.01      5.28 o 
  -3   2   7     5463.82     5552.30    226.54 o 
  -2   2   7      198.14      206.17      7.21 o 
  -1   2   7     7591.47     7231.84    449.72 o 
   0   2   7     2630.35     2779.62    222.36 o 
   1   2   7     2120.72     1894.20     82.00 o 
   2   2   7     2233.31     2424.42    180.71 o 
   3   2   7     1427.00     1454.21     48.09 o 
   4   2   7      644.90      625.56     28.04 o 
   5   2   7        5.20        0.32     10.20 o 
   6   2   7       21.67       26.74     12.62 o 
   7   2   7      402.26      398.64     24.45 o 
   8   2   7      283.11      276.07     22.68 o 
   9   2   7      375.41      396.90     35.11 o 
  10   2   7      146.94      134.87     30.15 o 
 -11   3   7       31.04       29.07     20.77 o 
 -10   3   7      581.20      563.62     32.19 o 
  -9   3   7        1.19        2.71     13.01 o 
  -8   3   7      998.46      941.65     29.57 o 
  -7   3   7      619.30      577.60     18.62 o 
  -6   3   7     1125.41     1050.42     32.99 o 
  -5   3   7      479.08      506.09     21.33 o 
  -4   3   7     3626.91     3857.74    138.63 o 
  -3   3   7     7775.23     8442.79    268.48 o 
  -2   3   7     1465.31     1339.92     62.88 o 
  -1   3   7    13469.04    14421.97   1025.84 o 
   0   3   7      710.29      640.71     59.54 o 
   1   3   7     4299.98     3727.69    118.51 o 
   2   3   7     1314.64     1247.68     40.87 o 
   3   3   7     3922.83     3834.96     98.49 o 
   4   3   7        0.82        0.52      9.09 o 
   5   3   7     5423.63     5268.88    197.27 o 
   6   3   7        4.76        0.68     12.38 o 
   7   3   7     3540.78     3629.40    134.91 o 
   8   3   7       47.88       48.51     19.87 o 
   9   3   7      765.53      730.92     62.01 o 
 -11   4   7       47.77       40.39     22.00 o 
 -10   4   7       11.46       27.15     21.19 o 
  -9   4   7       24.10       28.52     15.02 o 
  -8   4   7        9.98        6.60     12.36 o 
  -7   4   7       10.16        7.03     10.63 o 
  -6   4   7       80.50       52.13     10.40 o 
  -5   4   7       30.14       40.12      8.07 o 
  -4   4   7       46.78       42.53      7.17 o 
  -3   4   7      139.96      136.45      6.85 o 
  -2   4   7     1889.18     2003.83     85.75 o 
  -1   4   7      796.33      853.96     46.10 o 
   0   4   7       74.44       79.85      8.65 o 
   1   4   7      436.71      445.33     24.73 o 
   2   4   7      223.80      203.33     13.14 o 
   3   4   7      188.31      159.10     12.80 o 
   4   4   7      330.12      332.59     17.74 o 
   5   4   7      388.51      402.39     21.12 o 
   6   4   7      104.06      106.44     16.18 o 
   7   4   7      245.83      212.62     25.91 o 
   8   4   7       44.88       51.40     21.58 o 
   9   4   7       19.89       36.00     24.27 o 
 -10   5   7      140.78      147.00     21.05 o 
  -9   5   7       76.24       58.90     15.86 o 
  -8   5   7     1203.97     1161.38     80.50 o 
  -7   5   7      697.58      656.26     52.15 o 
  -6   5   7      973.95      974.63     45.76 o 
  -5   5   7      235.23      231.88     14.83 o 
  -4   5   7      764.52      749.41     41.33 o 
  -3   5   7       76.77       79.89      9.77 o 
  -2   5   7     1772.79     1880.83     94.20 o 
  -1   5   7     4380.46     4555.30    334.04 o 
   0   5   7      360.14      306.46     15.13 o 
   1   5   7     3319.51     3179.58    190.25 o 
   2   5   7        9.78        9.83      7.81 o 
   3   5   7     1809.45     1921.39    107.63 o 
   4   5   7        0.17        2.62     10.89 o 
   5   5   7     2690.36     2873.80     50.54 o 
   6   5   7       32.39       36.03     18.59 o 
   7   5   7      873.54      926.76     44.30 o 
   8   5   7       30.98       17.31     22.95 o 
   9   5   7      295.17      302.41     35.17 o 
 -10   6   7      154.76      163.06     21.77 o 
  -9   6   7      270.81      313.31     28.51 o 
  -8   6   7      773.37      770.62     56.56 o 
  -7   6   7     1513.98     1430.90    119.88 o 
  -6   6   7     1082.13     1091.53     50.95 o 
  -5   6   7     1822.00     1862.38    138.37 o 
  -4   6   7       30.31       28.18     10.56 o 
  -3   6   7      810.43      814.05     57.26 o 
  -2   6   7      130.90      130.44     11.73 o 
  -1   6   7     2646.86     2564.19    168.78 o 
   0   6   7      213.43      226.75     18.81 o 
   1   6   7     2071.80     2022.74    141.66 o 
   2   6   7      354.43      320.54     17.95 o 
   3   6   7      520.58      498.80     40.28 o 
   4   6   7     1111.79     1033.29     31.03 o 
   5   6   7        1.13        3.78     16.87 o 
   6   6   7     1070.34     1028.10     45.70 o 
   7   6   7       57.87       64.55     24.27 o 
   8   6   7      233.37      243.32     65.66 o 
  -9   7   7       33.02       22.42     16.67 o 
  -8   7   7      691.17      647.56     64.19 o 
  -7   7   7      351.28      336.82     36.88 o 
  -6   7   7     1017.10      987.28     73.79 o 
  -5   7   7      328.89      333.37     40.34 o 
  -4   7   7      184.64      185.33     15.19 o 
  -3   7   7       61.18       86.25     13.05 o 
  -2   7   7      420.57      384.64     27.28 o 
  -1   7   7     2765.98     2728.50    203.01 o 
   0   7   7     2094.70     2059.79    150.51 o 
   1   7   7     4975.72     4592.75    313.18 o 
   2   7   7      389.38      348.02     20.52 o 
   3   7   7      936.88      911.46     80.92 o 
   4   7   7       74.09       92.84     20.77 o 
   5   7   7     1066.90     1118.56     71.66 o 
   6   7   7       33.50       46.43     20.58 o 
   7   7   7     1410.29     1471.87     79.78 o 
  -8   8   7        9.33       13.20     19.57 o 
  -7   8   7       50.76       47.32     16.24 o 
  -6   8   7        4.91       14.04     14.12 o 
  -5   8   7      100.22      150.02     17.71 o 
  -4   8   7       32.22       38.26     13.43 o 
  -3   8   7      615.21      619.34     29.12 o 
  -2   8   7       83.51       94.11     13.54 o 
  -1   8   7      314.99      307.41     23.66 o 
   0   8   7       13.71        9.59     13.15 o 
   1   8   7      382.66      361.01     21.92 o 
   2   8   7      329.43      338.10     22.29 o 
   3   8   7       69.08       80.83     20.92 o 
   4   8   7       19.30       41.38     20.89 o 
   5   8   7        2.86       21.46     21.10 o 
   6   8   7       11.12        9.57     22.67 o 
  -7   9   7       34.82       26.48     16.88 o 
  -6   9   7       52.61       46.76     16.70 o 
  -5   9   7       58.54       73.89     16.30 o 
  -4   9   7      282.10      299.50     28.91 o 
  -3   9   7      376.80      364.55     36.00 o 
  -2   9   7      203.46      243.52     22.45 o 
  -1   9   7       57.51       59.86     17.44 o 
   0   9   7       17.47       21.51     14.80 o 
   1   9   7       12.97       32.65     15.63 o 
   2   9   7       64.78       62.28     28.08 o 
   3   9   7      136.27      180.12     27.13 o 
   4   9   7       12.39       22.46     23.60 o 
   5   9   7      160.15      178.95     31.57 o 
  -5  10   7      963.39     1034.93    120.67 o 
  -4  10   7        0.88       14.66     18.29 o 
  -3  10   7     1407.19     1444.22     46.24 o 
  -2  10   7        8.37       14.55     17.80 o 
  -1  10   7       20.76       26.42     17.43 o 
   0  10   7      486.55      429.97     27.53 o 
   1  10   7      196.76      199.97     29.79 o 
   2  10   7      379.20      356.45     34.42 o 
   3  10   7       21.58       34.19     25.93 o 
   4  10   7      302.63      344.76     50.81 o 
  -3  11   7      720.51      692.94     36.97 o 
  -2  11   7      351.80      346.00     28.89 o 
  -1  11   7     1089.12     1059.91     43.51 o 
   0  11   7      144.10      132.63     29.78 o 
   1  11   7      864.08      865.68     49.92 o 
 -11   0   8     1569.34     1676.09     87.81 o 
 -10   0   8     1182.90     1184.12     49.18 o 
  -9   0   8     3661.16     3740.40     77.57 o 
  -8   0   8     1100.34     1036.98     30.17 o 
  -7   0   8     8345.75     8258.87    162.40 o 
  -6   0   8      104.50       84.65     11.36 o 
  -5   0   8     6443.17     6823.74     96.78 o 
  -4   0   8     1706.02     1757.40     30.04 o 
  -3   0   8     6466.56     6554.70    413.50 o 
  -2   0   8     1961.32     2176.52     52.43 o 
  -1   0   8      465.27      434.20     25.32 o 
   0   0   8    11311.35    11478.39    653.17 o 
   1   0   8     1326.44     1393.57     26.66 o 
   2   0   8     3801.26     3639.22     49.84 o 
   3   0   8      100.42      112.66     13.42 o 
   4   0   8      300.69      375.13     24.67 o 
   5   0   8       45.03       22.32     14.92 o 
   6   0   8       40.32       21.70     15.53 o 
   7   0   8      488.91      523.88     32.42 o 
   8   0   8      149.25      145.67     24.82 o 
   9   0   8      785.49      829.30     66.39 o 
 -11   1   8        0.49        1.40     20.07 o 
 -10   1   8       66.86       67.73     15.91 o 
  -9   1   8      312.94      321.95     16.95 o 
  -8   1   8      860.54      884.29     22.90 o 
  -7   1   8      445.64      441.45     15.81 o 
  -6   1   8     3507.65     3500.19     39.73 o 
  -5   1   8     2118.29     2068.67     76.56 o 
  -4   1   8     7076.01     7751.20    152.13 o 
  -3   1   8    11980.80    12936.09    396.74 o 
  -2   1   8      182.26      239.71      7.17 o 
  -1   1   8     4826.66     4006.74    400.59 o 
   0   1   8      324.71      343.69     19.99 o 
   1   1   8     2614.08     2395.63     89.73 o 
   2   1   8      157.25      193.01     15.58 o 
   3   1   8     1748.85     1680.92     44.87 o 
   4   1   8       42.54       57.75     10.57 o 
   5   1   8     5013.58     4932.34     92.74 o 
   6   1   8      613.74      612.39     25.55 o 
   7   1   8     1713.83     1651.57     60.83 o 
   8   1   8      320.46      330.42     24.49 o 
   9   1   8      878.03      933.46     38.81 o 
 -11   2   8      258.25      271.31     27.23 o 
 -10   2   8        0.92        2.29     16.75 o 
  -9   2   8       35.74       61.52     12.86 o 
  -8   2   8      313.60      271.30     15.05 o 
  -7   2   8       26.88       37.99      9.44 o 
  -6   2   8      300.28      281.40     11.80 o 
  -5   2   8       28.12       26.07      7.48 o 
  -4   2   8     2687.08     2876.13     87.42 o 
  -3   2   8      285.01      315.12     11.56 o 
  -2   2   8       80.84       96.07      7.01 o 
  -1   2   8     4304.05     4200.04    279.41 o 
   0   2   8       79.30       93.68     11.18 o 
   1   2   8      183.22      183.30      9.58 o 
   2   2   8       19.07       14.86      7.44 o 
   3   2   8        2.91        5.42      7.91 o 
   4   2   8       19.82       29.66      9.79 o 
   5   2   8       57.09       44.32     14.66 o 
   6   2   8       80.60       74.31     14.23 o 
   7   2   8       29.50       30.71     15.74 o 
   8   2   8      175.99      168.90     20.80 o 
   9   2   8       20.78        7.03     22.49 o 
 -11   3   8       10.31        0.00     20.84 o 
 -10   3   8      715.93      695.16     48.03 o 
  -9   3   8      511.10      484.34     24.65 o 
  -8   3   8      588.55      582.39     20.30 o 
  -7   3   8     2145.16     2048.16     55.49 o 
  -6   3   8     1392.53     1427.89     55.98 o 
  -5   3   8      510.98      505.26     17.98 o 
  -4   3   8     1296.37     1352.83     52.51 o 
  -3   3   8        4.88       12.85      5.25 o 
  -2   3   8     2813.58     2844.65    123.07 o 
  -1   3   8     1596.72     1546.58    102.43 o 
   0   3   8      712.66      755.56     73.49 o 
   1   3   8     3815.28     3958.75    246.47 o 
   2   3   8       40.75       32.57      8.39 o 
   3   3   8     7392.22     7780.55     70.98 o 
   4   3   8        0.71        0.00      9.65 o 
   5   3   8     1458.96     1444.81     38.38 o 
   6   3   8       59.53       56.08     14.97 o 
   7   3   8      152.93      187.03     19.21 o 
   8   3   8      279.44      295.64     23.54 o 
   9   3   8      143.17      127.73     27.08 o 
 -10   4   8      679.62      680.19     30.81 o 
  -9   4   8     1612.54     1553.99    101.70 o 
  -8   4   8      286.56      271.06     18.73 o 
  -7   4   8      139.16      178.67     15.20 o 
  -6   4   8       27.49       15.60      8.54 o 
  -5   4   8       76.39       79.34      8.49 o 
  -4   4   8       78.11       87.26      7.87 o 
  -3   4   8     2614.78     2575.56    111.39 o 
  -2   4   8     1292.17     1260.78     62.63 o 
  -1   4   8     2829.68     2866.74    176.75 o 
   0   4   8      441.08      435.67     32.02 o 
   1   4   8      374.59      281.94     25.41 o 
   2   4   8      245.20      243.76     14.23 o 
   3   4   8       47.85       48.21     10.21 o 
   4   4   8     1090.95     1079.60     29.80 o 
   5   4   8     1333.90     1297.40     34.82 o 
   6   4   8     1132.38     1116.84     54.04 o 
   7   4   8      361.44      329.49     23.43 o 
   8   4   8       80.12       73.03     23.98 o 
   9   4   8       70.62       62.30     26.67 o 
 -10   5   8      809.92      753.80     49.18 o 
  -9   5   8      309.57      287.49     29.38 o 
  -8   5   8     1277.03     1218.79     57.66 o 
  -7   5   8      322.25      323.81     22.21 o 
  -6   5   8     1144.74     1131.53     59.72 o 
  -5   5   8      417.26      406.83     25.07 o 
  -4   5   8        8.69       19.06      8.98 o 
  -3   5   8     3250.30     3082.15    175.85 o 
  -2   5   8     1202.11     1226.51     71.96 o 
  -1   5   8     8280.24     8113.24    659.09 o 
   0   5   8      619.06      571.34     57.88 o 
   1   5   8     6643.81     5879.53    519.41 o 
   2   5   8        0.14        0.00      8.09 o 
   3   5   8     5549.84     5501.94    172.09 o 
   4   5   8      135.61      136.24     15.22 o 
   5   5   8     3718.17     3598.29     57.81 o 
   6   5   8      337.40      338.91     22.70 o 
   7   5   8      926.56      944.72     45.54 o 
   8   5   8      513.65      536.72     39.53 o 
  -9   6   8       17.44       27.28     16.24 o 
  -8   6   8        3.20        0.00     13.42 o 
  -7   6   8        4.20       23.40     13.23 o 
  -6   6   8      168.62      170.88     16.37 o 
  -5   6   8      371.33      386.47     38.09 o 
  -4   6   8      211.05      223.56     15.23 o 
  -3   6   8     1650.28     1541.12     68.15 o 
  -2   6   8      129.75      138.30     11.94 o 
  -1   6   8      345.72      298.57     22.33 o 
   0   6   8       15.55       15.16     10.04 o 
   1   6   8       13.45       17.63     10.15 o 
   2   6   8      168.41      179.85     28.58 o 
   3   6   8       69.84      101.66     14.36 o 
   4   6   8       76.22       92.00     15.83 o 
   5   6   8       52.57       55.20     19.97 o 
   6   6   8       34.31       46.23     21.67 o 
   7   6   8       88.67      110.81     25.88 o 
   8   6   8       26.85        0.00     24.74 o 
  -9   7   8        1.03        9.28     17.10 o 
  -8   7   8      366.09      357.97     30.88 o 
  -7   7   8        1.12        8.12     13.56 o 
  -6   7   8      757.28      731.87     41.87 o 
  -5   7   8      643.38      654.00     69.00 o 
  -4   7   8      296.63      285.39     19.33 o 
  -3   7   8     1518.77     1397.93    103.93 o 
  -2   7   8       17.97       22.81     10.84 o 
  -1   7   8     1616.12     1696.58    127.55 o 
   0   7   8       61.24       77.20     11.93 o 
   1   7   8      863.79      904.24     69.13 o 
   2   7   8       38.93       28.55     13.48 o 
   3   7   8      733.78      913.69     59.84 o 
   4   7   8      284.72      314.11     28.06 o 
   5   7   8      519.15      558.63     58.76 o 
   6   7   8       22.78       20.07     21.12 o 
   7   7   8      611.05      652.96     45.77 o 
  -8   8   8      335.64      340.24     50.66 o 
  -7   8   8     1301.35     1213.18     92.07 o 
  -6   8   8       12.85       12.69     13.99 o 
  -5   8   8     2553.11     2833.02    233.86 o 
  -4   8   8      143.55      139.98     16.19 o 
  -3   8   8      936.14      997.12     86.55 o 
  -2   8   8      119.10      116.19     14.42 o 
  -1   8   8      401.02      432.23     37.02 o 
   0   8   8      403.02      409.87     23.49 o 
   1   8   8      127.68      124.02     16.88 o 
   2   8   8      769.26      707.97     56.53 o 
   3   8   8        0.16       14.80     18.62 o 
   4   8   8      216.06      253.14     30.27 o 
   5   8   8       17.49       10.87     21.75 o 
   6   8   8      117.24      143.45     27.89 o 
  -7   9   8      180.36      170.89     20.53 o 
  -6   9   8      107.91      106.18     18.77 o 
  -5   9   8      726.27      807.11     64.28 o 
  -4   9   8      557.88      565.97     41.28 o 
  -3   9   8     1686.43     1546.54     61.53 o 
  -2   9   8      797.69      802.33     45.72 o 
  -1   9   8     1548.29     1412.24     96.35 o 
   0   9   8      335.41      342.50     24.04 o 
   1   9   8      634.28      611.16     29.53 o 
   2   9   8       58.00       63.33     23.04 o 
   3   9   8     1395.96     1387.24    151.85 o 
   4   9   8        1.06       11.69     35.87 o 
   5   9   8     1055.75     1238.22     91.22 o 
  -5  10   8      162.50      182.10     24.92 o 
  -4  10   8        9.35       22.01     19.76 o 
  -3  10   8       42.25       53.24     20.52 o 
  -2  10   8       17.48       27.70     18.39 o 
  -1  10   8      214.13      217.72     22.90 o 
   0  10   8       13.58       35.95     18.96 o 
   1  10   8       21.43       11.34     22.72 o 
   2  10   8        1.75        0.00     23.99 o 
   3  10   8       44.87       25.35     25.54 o 
  -2  11   8       34.67       36.87     20.86 o 
  -1  11   8       26.32       55.99     21.94 o 
   0  11   8       41.11       34.42     25.77 o 
 -11   1   9      497.05      475.78     26.52 o 
 -10   1   9      191.99      201.39     18.76 o 
  -9   1   9      624.44      607.49     21.79 o 
  -8   1   9      282.44      275.72     14.91 o 
  -7   1   9     1147.98     1156.45     21.32 o 
  -6   1   9      938.61      958.95     20.73 o 
  -5   1   9     7049.42     7622.48    130.25 o 
  -4   1   9      452.69      447.32     17.77 o 
  -3   1   9     3641.84     3698.74    107.36 o 
  -2   1   9     1289.29     1186.08     60.65 o 
  -1   1   9     1513.15     1271.54     80.43 o 
   0   1   9      390.77      359.10     24.70 o 
   1   1   9     5306.23     5538.75    185.09 o 
   2   1   9        4.60       16.16      7.09 o 
   3   1   9     4722.42     4846.23     82.28 o 
   4   1   9        2.31        6.23      8.42 o 
   5   1   9     1875.10     1960.12     40.53 o 
   6   1   9      157.10      171.29     18.12 o 
   7   1   9     1233.82     1192.16     37.52 o 
   8   1   9      503.97      480.73     24.53 o 
   9   1   9      420.73      405.02     25.74 o 
 -11   2   9     1426.98     1440.15     72.87 o 
 -10   2   9      254.30      262.72     18.27 o 
  -9   2   9     1604.74     1572.40     32.62 o 
  -8   2   9       56.85       66.58     11.44 o 
  -7   2   9      887.25      846.48     21.33 o 
  -6   2   9       85.19       83.41      9.08 o 
  -5   2   9     2773.69     2834.27     68.82 o 
  -4   2   9      912.05      835.97     34.61 o 
  -3   2   9     1284.04     1222.38     46.24 o 
  -2   2   9     2069.45     2190.91    108.80 o 
  -1   2   9        1.76        1.12      4.49 o 
   0   2   9     2003.31     1977.50     94.79 o 
   1   2   9       84.61       80.96      7.14 o 
   2   2   9     1144.69     1108.57     29.19 o 
   3   2   9      314.23      323.49     15.96 o 
   4   2   9      461.93      446.35     19.88 o 
   5   2   9      400.29      389.35     21.51 o 
   6   2   9        9.23       13.75     13.05 o 
   7   2   9      547.38      533.93     27.40 o 
   8   2   9       28.97       40.36     17.78 o 
   9   2   9      656.58      609.62     33.48 o 
 -11   3   9      119.80      121.16     23.68 o 
 -10   3   9     1094.34     1052.65     57.42 o 
  -9   3   9      471.87      461.10     23.42 o 
  -8   3   9     1101.77     1061.95     38.51 o 
  -7   3   9      128.47      162.36     17.73 o 
  -6   3   9      740.72      731.12     29.28 o 
  -5   3   9     2861.68     2973.57     94.04 o 
  -4   3   9      278.84      279.73     10.20 o 
  -3   3   9     7915.33     8720.40    363.66 o 
  -2   3   9      104.99       96.91      8.98 o 
  -1   3   9     7723.62     7153.28    394.45 o 
   0   3   9      782.07      849.22     87.60 o 
   1   3   9     1712.97     1672.54     54.63 o 
   2   3   9      355.19      349.37     23.40 o 
   3   3   9     4500.31     4250.01    136.48 o 
   4   3   9     1564.28     1575.91     45.29 o 
   5   3   9     1866.16     1834.81     56.63 o 
   6   3   9     1397.61     1433.96     38.56 o 
   7   3   9      595.11      582.70     30.56 o 
   8   3   9      441.17      428.65     27.74 o 
   9   3   9      104.31      123.86     28.58 o 
 -10   4   9        0.62        0.00     15.59 o 
  -9   4   9       24.27       33.15     15.76 o 
  -8   4   9        9.38       13.86     13.34 o 
  -7   4   9       53.66       66.01     13.28 o 
  -6   4   9      428.10      451.56     35.94 o 
  -5   4   9       89.16       81.43      9.23 o 
  -4   4   9        9.26       14.84      6.94 o 
  -3   4   9       67.24       66.69      6.63 o 
  -2   4   9       70.20       64.54      7.34 o 
  -1   4   9      840.01      729.69     42.08 o 
   0   4   9        0.55        0.04      7.27 o 
   1   4   9      151.32      159.95     12.14 o 
   2   4   9        6.55       17.58      9.36 o 
   3   4   9      507.92      496.52     21.73 o 
   4   4   9       18.09       32.45     11.49 o 
   5   4   9       80.98       99.37     15.55 o 
   6   4   9       83.84      103.23     17.03 o 
   7   4   9       29.97       18.29     16.04 o 
   8   4   9       13.30       29.21     24.49 o 
 -10   5   9      306.77      267.44     23.20 o 
  -9   5   9      228.49      238.07     21.02 o 
  -8   5   9     1140.48     1149.68     74.08 o 
  -7   5   9     1098.46      996.71     52.57 o 
  -6   5   9      149.67      154.22     14.79 o 
  -5   5   9       89.69       68.99     11.18 o 
  -4   5   9        4.03        4.35      9.86 o 
  -3   5   9     1400.53     1267.44     82.47 o 
  -2   5   9      130.11      135.24     11.18 o 
  -1   5   9     2214.57     2257.13    120.12 o 
   0   5   9        0.02        0.00      8.90 o 
   1   5   9     2026.20     1903.21    102.23 o 
   2   5   9      123.77      140.19     13.24 o 
   3   5   9      558.51      609.03     23.79 o 
   4   5   9      834.65      829.12     35.28 o 
   5   5   9      267.01      330.61     26.93 o 
   6   5   9      414.38      425.01     25.58 o 
   7   5   9      166.52      173.14     27.31 o 
   8   5   9       13.63       78.89     41.39 o 
  -9   6   9      239.93      224.50     21.22 o 
  -8   6   9       10.00        7.78     14.03 o 
  -7   6   9     1202.72     1217.17     51.57 o 
  -6   6   9        6.59       24.64     12.48 o 
  -5   6   9     1205.56     1269.18     80.30 o 
  -4   6   9       44.75       38.79     11.01 o 
  -3   6   9      727.17      679.04     29.26 o 
  -2   6   9      725.03      732.70     31.58 o 
  -1   6   9      104.69      116.65     17.06 o 
   0   6   9      258.51      228.22     23.76 o 
   1   6   9       78.18       83.37     13.22 o 
   2   6   9       45.74       43.16     11.95 o 
   3   6   9      189.81      197.72     25.64 o 
   4   6   9      642.60      655.71     29.71 o 
   5   6   9      665.84      687.91     40.06 o 
   6   6   9      803.03      797.34     42.91 o 
   7   6   9      505.94      539.83     39.91 o 
  -9   7   9      233.54      227.74     22.28 o 
  -8   7   9      630.20      627.05     48.81 o 
  -7   7   9     1136.33     1120.38     75.79 o 
  -6   7   9      461.57      466.61     43.74 o 
  -5   7   9     1530.58     1582.71    102.73 o 
  -4   7   9      465.48      472.77     33.76 o 
  -3   7   9     1842.87     1832.54    110.95 o 
  -2   7   9      288.48      274.22     19.97 o 
  -1   7   9     3148.69     3165.75    177.19 o 
   0   7   9        6.03        0.00     10.62 o 
   1   7   9     6383.09     5951.56    531.26 o 
   2   7   9        0.64        4.34     14.06 o 
   3   7   9     3706.58     3687.97    224.29 o 
   4   7   9       74.55       65.27     18.89 o 
   5   7   9      779.19      850.78    104.21 o 
   6   7   9      527.37      574.52     89.27 o 
   7   7   9      343.40      369.68     38.79 o 
  -8   8   9       24.94       21.60     16.79 o 
  -7   8   9       14.35       18.06     15.97 o 
  -6   8   9       12.07       11.15     15.59 o 
  -5   8   9      222.71      247.84     23.55 o 
  -4   8   9       26.57       37.81     14.26 o 
  -3   8   9      148.53      143.30     15.64 o 
  -2   8   9      589.20      576.74     51.99 o 
  -1   8   9      217.04      220.37     22.33 o 
   0   8   9        2.95        7.46     11.53 o 
   1   8   9       68.98       56.70     16.23 o 
   2   8   9       10.75       22.91     17.49 o 
   3   8   9        1.49        1.77     15.57 o 
   4   8   9       30.50       53.40     24.67 o 
   5   8   9      199.59      209.86     29.89 o 
   6   8   9       37.08       23.34     24.72 o 
  -6   9   9      202.10      229.37     25.82 o 
  -5   9   9      523.38      611.88     57.83 o 
  -4   9   9       54.50       58.28     16.06 o 
  -3   9   9      636.68      695.90     39.34 o 
  -2   9   9       42.42       40.15     17.51 o 
  -1   9   9      267.86      302.69     28.15 o 
   0   9   9      235.37      220.22     22.44 o 
   1   9   9      815.12      826.17     48.66 o 
   2   9   9      106.86       90.12     25.71 o 
   3   9   9      357.34      536.46     56.89 o 
   4   9   9       32.27       24.06     24.59 o 
  -5  10   9      429.79      520.04     77.89 o 
  -4  10   9      128.13      135.13     23.33 o 
  -3  10   9      361.87      368.75     28.66 o 
  -2  10   9      257.87      272.01     32.49 o 
  -1  10   9      141.00      142.91     21.56 o 
   0  10   9      785.95      779.48     75.80 o 
   1  10   9      158.68      193.22     29.53 o 
   2  10   9      118.88      166.87     29.01 o 
   3  10   9       87.21      104.55     29.66 o 
 -11   0  10      201.17      221.49     31.47 o 
 -10   0  10       63.09       67.30     23.73 o 
  -9   0  10      244.49      233.88     25.08 o 
  -8   0  10       40.18       31.51     12.86 o 
  -7   0  10     3532.85     3597.49     59.39 o 
  -6   0  10      496.48      448.58     18.72 o 
  -5   0  10     1439.69     1414.70     68.77 o 
  -4   0  10      409.38      427.15     21.71 o 
  -3   0  10     2119.45     2438.77    151.75 o 
  -2   0  10      755.44      649.43     33.76 o 
  -1   0  10      264.33      233.58     22.24 o 
   0   0  10    10948.44    11071.54    147.71 o 
   1   0  10     2627.61     2698.27     39.41 o 
   2   0  10     4507.01     5104.94    237.15 o 
   3   0  10      219.10      206.56     17.65 o 
   4   0  10      245.19      209.41     21.18 o 
   5   0  10      145.66      153.51     18.86 o 
   6   0  10      483.88      492.44     31.10 o 
   7   0  10      607.47      562.55     35.40 o 
   8   0  10        4.83        0.00     26.05 o 
   9   0  10     1301.91     1208.92     54.90 o 
 -11   1  10      321.27      301.29     23.56 o 
 -10   1  10       57.00       69.15     16.65 o 
  -9   1  10      157.32      183.50     15.28 o 
  -8   1  10        4.04        0.00      9.58 o 
  -7   1  10     2290.02     2346.29     33.65 o 
  -6   1  10      763.19      758.18     16.34 o 
  -5   1  10     7568.82     7962.60    178.18 o 
  -4   1  10     1178.60     1078.95     33.29 o 
  -3   1  10     5494.10     5452.40    180.99 o 
  -2   1  10        0.53        4.24      4.70 o 
  -1   1  10     5309.46     5078.95    294.04 o 
   0   1  10     1158.99     1099.39     49.95 o 
   1   1  10     1951.98     1820.05     49.53 o 
   2   1  10      718.99      621.39     16.37 o 
   3   1  10     1606.51     1595.22     38.96 o 
   4   1  10     1041.94     1062.97     28.68 o 
   5   1  10     1320.74     1299.28     48.38 o 
   6   1  10      917.90      952.30     28.22 o 
   7   1  10     1134.57     1089.51     33.81 o 
   8   1  10      536.62      544.01     26.92 o 
   9   1  10       45.49       50.78     18.27 o 
 -11   2  10        0.04       41.30     20.34 o 
 -10   2  10        1.31       18.66     13.49 o 
  -9   2  10      117.45      117.30     14.46 o 
  -8   2  10       13.96       24.64     10.46 o 
  -7   2  10      264.33      264.21     14.06 o 
  -6   2  10        2.49        0.00      7.38 o 
  -5   2  10      197.71      206.96      9.25 o 
  -4   2  10      246.20      237.60      9.00 o 
  -3   2  10       16.59        6.73      4.79 o 
  -2   2  10       89.38       82.06      6.13 o 
  -1   2  10      242.74      243.04     21.72 o 
   0   2  10       27.50       32.38      6.20 o 
   1   2  10      223.76      210.46     10.01 o 
   2   2  10      190.31      228.81     11.70 o 
   3   2  10       43.71       48.75      9.41 o 
   4   2  10      335.80      343.90     18.40 o 
   5   2  10        6.80       13.79     11.59 o 
   6   2  10        0.29        0.00     12.37 o 
   7   2  10       42.80       39.80     16.37 o 
   8   2  10       87.26       85.11     19.86 o 
   9   2  10       92.06       95.60     22.87 o 
 -11   3  10      117.57      128.65     24.53 o 
 -10   3  10      643.86      654.53     53.96 o 
  -9   3  10      788.68      728.05     27.60 o 
  -8   3  10       65.20       63.08     12.46 o 
  -7   3  10     2152.76     2044.33     55.19 o 
  -6   3  10      690.94      641.00     18.35 o 
  -5   3  10     1918.46     1922.88     82.40 o 
  -4   3  10       68.87       77.50      7.04 o 
  -3   3  10     2131.57     2232.41     85.78 o 
  -2   3  10      137.71      135.36      8.79 o 
  -1   3  10      998.82      866.83     62.52 o 
   0   3  10       23.14       31.09      6.71 o 
   1   3  10     3293.13     3334.50    201.04 o 
   2   3  10      228.92      226.11     13.70 o 
   3   3  10     2214.61     2120.43    157.30 o 
   4   3  10      464.41      483.74     21.66 o 
   5   3  10      945.74      944.47     30.71 o 
   6   3  10      449.52      463.79     25.36 o 
   7   3  10      125.28      135.15     18.84 o 
   8   3  10      371.58      397.86     28.32 o 
 -10   4  10       29.59       11.65     15.88 o 
  -9   4  10     1119.18     1114.70     53.02 o 
  -8   4  10      298.46      279.98     24.86 o 
  -7   4  10      905.93      922.24     27.55 o 
  -6   4  10       76.11       66.40     11.29 o 
  -5   4  10      473.26      440.28     27.04 o 
  -4   4  10     1095.57     1112.77     81.67 o 
  -3   4  10      148.69      166.90      8.84 o 
  -2   4  10      827.26      745.37     40.74 o 
  -1   4  10        3.44        8.17      6.89 o 
   0   4  10      105.11      120.31     13.17 o 
   1   4  10       42.73       62.43     10.17 o 
   2   4  10      184.40      182.06     14.13 o 
   3   4  10     1105.43     1079.94     59.39 o 
   4   4  10     1248.81     1254.71     72.80 o 
   5   4  10     1950.29     1974.22     96.74 o 
   6   4  10        1.49        0.42     14.19 o 
   7   4  10      660.15      678.33     32.19 o 
   8   4  10       80.30       93.57     32.54 o 
 -10   5  10      788.26      747.63     38.09 o 
  -9   5  10      884.40      899.96     45.97 o 
  -8   5  10     1485.73     1462.35     88.30 o 
  -7   5  10     1453.33     1448.68     41.49 o 
  -6   5  10      360.28      396.11     24.59 o 
  -5   5  10     1157.36     1212.19     89.66 o 
  -4   5  10       44.54       38.38     10.10 o 
  -3   5  10     3480.49     3449.92    235.74 o 
  -2   5  10      629.31      667.83     39.37 o 
  -1   5  10     5098.37     5057.64    391.21 o 
   0   5  10       11.95        0.00      9.39 o 
   1   5  10     6133.82     5661.77    600.46 o 
   2   5  10      364.95      371.15     21.91 o 
   3   5  10     1571.40     1634.22    116.31 o 
   4   5  10     1398.61     1411.74     36.82 o 
   5   5  10      642.28      653.15     28.35 o 
   6   5  10     1187.01     1200.43     38.53 o 
   7   5  10       60.53       49.23     23.92 o 
   8   5  10      366.47      388.78     37.16 o 
  -9   6  10       20.22       28.36     16.26 o 
  -8   6  10        0.98       13.82     14.39 o 
  -7   6  10       22.84       31.45     14.75 o 
  -6   6  10      220.19      199.34     16.57 o 
  -5   6  10       17.25       19.58     11.38 o 
  -4   6  10     1399.92     1367.58    103.20 o 
  -3   6  10       18.17       18.95     10.37 o 
  -2   6  10      149.26      161.93     13.52 o 
  -1   6  10      256.00      233.03     19.03 o 
   0   6  10       51.81       40.84     11.28 o 
   1   6  10       80.70       68.84     12.89 o 
   2   6  10       19.67       21.72     12.39 o 
   3   6  10      657.70      673.83     37.62 o 
   4   6  10       36.75       34.03     14.58 o 
   5   6  10       96.92      122.48     18.41 o 
   6   6  10      118.18      115.22     24.84 o 
   7   6  10        0.58        1.18     23.50 o 
  -8   7  10      225.45      236.30     21.48 o 
  -7   7  10      137.87      149.53     18.52 o 
  -6   7  10      342.31      367.66     21.90 o 
  -5   7  10     1118.32     1087.14    106.20 o 
  -4   7  10        0.69        0.00     11.91 o 
  -3   7  10      608.13      597.46     24.12 o 
  -2   7  10      488.75      449.32     34.04 o 
  -1   7  10     1726.25     1858.79    166.01 o 
   0   7  10       25.44       19.45     11.82 o 
   1   7  10      344.66      403.82     42.46 o 
   2   7  10      896.73      831.24     50.01 o 
   3   7  10       10.32       33.83     14.32 o 
   4   7  10      448.09      466.42     25.47 o 
   5   7  10       87.78       90.75     23.30 o 
   6   7  10       75.53       84.37     27.54 o 
  -7   8  10      414.46      415.93     33.83 o 
  -6   8  10      220.44      246.36     21.02 o 
  -5   8  10      338.93      354.66     27.74 o 
  -4   8  10      588.11      556.26     35.61 o 
  -3   8  10       48.79       54.93     14.49 o 
  -2   8  10     1101.03     1143.19     88.79 o 
  -1   8  10      164.04      181.65     16.36 o 
   0   8  10       83.26      100.65     14.69 o 
   1   8  10      676.15      638.85     29.08 o 
   2   8  10      124.90      132.28     19.76 o 
   3   8  10      325.69      331.37     23.97 o 
   4   8  10       25.77       19.87     25.00 o 
   5   8  10      188.83      198.59     30.85 o 
  -6   9  10       58.54       38.74     18.42 o 
  -5   9  10     1451.67     1632.24    147.06 o 
  -4   9  10       24.16       16.19     15.86 o 
  -3   9  10     1255.66     1307.52     55.43 o 
  -2   9  10       12.45       20.43     16.91 o 
  -1   9  10     2480.18     2356.84     75.45 o 
   0   9  10      428.78      403.70     33.82 o 
   1   9  10     1714.14     1698.70     67.08 o 
   2   9  10      227.12      224.56     23.01 o 
   3   9  10      741.35      961.30     89.03 o 
   4   9  10      210.76      234.27     32.64 o 
  -4  10  10        9.40        5.00     20.20 o 
  -3  10  10        0.46        1.35     18.91 o 
  -2  10  10      119.27      106.83     21.04 o 
  -1  10  10        1.48       14.69     17.97 o 
   0  10  10       14.56       23.68     18.76 o 
   1  10  10        2.11        0.00     25.42 o 
   2  10  10        0.37        0.00     23.58 o 
 -11   1  11      243.32      267.99     24.10 o 
 -10   1  11       62.25       40.54     17.89 o 
  -9   1  11      599.34      569.89     24.35 o 
  -8   1  11      257.74      257.42     15.17 o 
  -7   1  11     2674.90     2686.53     80.17 o 
  -6   1  11        3.98        0.00      6.76 o 
  -5   1  11     3916.44     4072.19    144.73 o 
  -4   1  11       68.04       56.44      5.91 o 
  -3   1  11     1249.59     1149.49     28.77 o 
  -2   1  11      351.74      324.95     18.87 o 
  -1   1  11      904.27      844.73     70.36 o 
   0   1  11      899.27      881.84     23.83 o 
   1   1  11     1587.37     1544.82     32.64 o 
   2   1  11     1221.77     1250.57     39.95 o 
   3   1  11      627.36      650.02     33.95 o 
   4   1  11      491.72      508.52     19.30 o 
   5   1  11      582.99      552.56     21.53 o 
   6   1  11      727.06      693.85     25.25 o 
   7   1  11      198.23      205.81     18.31 o 
   8   1  11      377.09      425.37     25.40 o 
 -11   2  11      345.05      336.11     30.09 o 
 -10   2  11       25.11       29.05     15.83 o 
  -9   2  11     1237.93     1222.44     29.54 o 
  -8   2  11       46.35       41.62     11.27 o 
  -7   2  11      814.16      793.20     21.04 o 
  -6   2  11      589.33      580.88     17.05 o 
  -5   2  11      288.85      317.58     14.34 o 
  -4   2  11      309.58      295.68     18.62 o 
  -3   2  11       25.01       27.25      5.76 o 
  -2   2  11     1029.03      832.76     75.46 o 
  -1   2  11      287.35      212.34     18.81 o 
   0   2  11     2482.21     2745.44    117.87 o 
   1   2  11     1653.92     1679.37     94.42 o 
   2   2  11     1456.14     1395.79     40.27 o 
   3   2  11     2008.85     1986.59     51.36 o 
   4   2  11      157.64      156.03     13.36 o 
   5   2  11      581.55      591.72     22.21 o 
   6   2  11      141.74      150.44     15.33 o 
   7   2  11     1006.89      915.51     30.93 o 
   8   2  11      300.34      334.95     23.71 o 
 -10   3  11      357.22      358.45     28.28 o 
  -9   3  11     1582.90     1533.94     85.16 o 
  -8   3  11      544.93      548.94     20.32 o 
  -7   3  11     1720.05     1772.24     51.84 o 
  -6   3  11      652.94      614.99     18.14 o 
  -5   3  11     2898.31     2970.31     97.56 o 
  -4   3  11       25.24       27.88      6.42 o 
  -3   3  11     9210.46     9444.20    450.98 o 
  -2   3  11      237.13      220.01     16.61 o 
  -1   3  11     5753.30     5217.15    362.53 o 
   0   3  11      242.97      198.58     23.45 o 
   1   3  11     1394.46     1398.02     80.73 o 
   2   3  11     1606.80     1575.40     77.29 o 
   3   3  11     1471.40     1494.01     63.06 o 
   4   3  11     2547.19     2511.86     45.73 o 
   5   3  11     1269.13     1253.28     42.24 o 
   6   3  11     1490.49     1528.83     41.59 o 
   7   3  11        2.22        0.00     16.51 o 
   8   3  11      338.39      350.54     28.69 o 
 -10   4  11       25.69       10.81     16.21 o 
  -9   4  11        1.19        0.81     14.82 o 
  -8   4  11       27.33       41.96     14.28 o 
  -7   4  11       43.07       36.15     12.64 o 
  -6   4  11      940.04      834.55     24.61 o 
  -5   4  11      638.82      649.06     28.87 o 
  -4   4  11      126.72      120.54      9.88 o 
  -3   4  11       39.42       41.54      7.05 o 
  -2   4  11       10.95       26.74      7.12 o 
  -1   4  11      157.25      138.66     10.05 o 
   0   4  11       30.70       16.86      7.81 o 
   1   4  11      193.90      200.54     12.65 o 
   2   4  11      428.72      399.69     18.61 o 
   3   4  11      368.32      341.12     18.77 o 
   4   4  11     1010.57     1007.13     31.20 o 
   5   4  11       48.36       54.92     15.23 o 
   6   4  11       50.86       49.51     16.96 o 
   7   4  11       17.49       31.36     18.11 o 
   8   4  11        1.42        0.00     25.27 o 
 -10   5  11      253.90      254.57     27.40 o 
  -9   5  11      879.09      876.27     34.96 o 
  -8   5  11       64.24       94.86     18.76 o 
  -7   5  11     1453.78     1421.60     59.98 o 
  -6   5  11      106.66      104.43     14.24 o 
  -5   5  11      759.64      774.53     51.57 o 
  -4   5  11      502.60      511.43     34.51 o 
  -3   5  11     1864.55     1780.64     89.64 o 
  -2   5  11        9.24       13.71      8.13 o 
  -1   5  11     2805.99     2770.73    171.66 o 
   0   5  11      229.41      248.43     22.42 o 
   1   5  11      835.39      780.22     71.15 o 
   2   5  11      390.43      384.60     20.71 o 
   3   5  11      491.90      523.01     39.72 o 
   4   5  11     1282.52     1274.28     69.23 o 
   5   5  11      102.91      121.84     19.11 o 
   6   5  11      675.58      663.75     31.31 o 
   7   5  11      166.91      166.58     30.00 o 
  -9   6  11      155.71      131.36     22.41 o 
  -8   6  11      222.30      211.74     20.54 o 
  -7   6  11      111.35      117.62     16.90 o 
  -6   6  11      521.55      555.48     40.79 o 
  -5   6  11       76.34       71.95     13.38 o 
  -4   6  11     1602.06     1658.45    118.62 o 
  -3   6  11      518.01      463.81     19.05 o 
  -2   6  11        9.64       15.16     10.10 o 
  -1   6  11      324.80      331.88     18.25 o 
   0   6  11       13.84        5.11     11.20 o 
   1   6  11      339.20      293.77     18.59 o 
   2   6  11       15.21        7.53     11.92 o 
   3   6  11      613.85      633.31     26.78 o 
   4   6  11       20.23       17.48     14.34 o 
   5   6  11     1141.98     1174.67     38.65 o 
   6   6  11      287.28      314.51     31.92 o 
   7   6  11      257.58      247.28     32.18 o 
  -8   7  11       45.96       39.52     18.69 o 
  -7   7  11     1269.53     1335.71     81.23 o 
  -6   7  11        0.95        0.00     13.37 o 
  -5   7  11     1291.53     1381.64    107.77 o 
  -4   7  11      454.24      440.73     38.61 o 
  -3   7  11     1388.39     1381.91     73.22 o 
  -2   7  11      920.57      893.40     67.47 o 
  -1   7  11     1971.55     1913.07    122.95 o 
   0   7  11      525.05      563.06     31.90 o 
   1   7  11     1567.68     1452.28     86.24 o 
   2   7  11      594.42      656.56     48.94 o 
   3   7  11      640.29      717.16     39.41 o 
   4   7  11      334.75      355.44     34.02 o 
   5   7  11       56.60       80.54     25.07 o 
   6   7  11       66.84       92.67     36.28 o 
  -7   8  11        9.41        4.27     22.39 o 
  -6   8  11       63.76       57.76     16.90 o 
  -5   8  11      174.81      185.46     22.54 o 
  -4   8  11      153.99      143.94     17.05 o 
  -3   8  11       24.11       18.00     13.22 o 
  -2   8  11       80.41       86.22     15.18 o 
  -1   8  11      121.32      135.41     20.31 o 
   0   8  11        0.30        0.00     12.51 o 
   1   8  11       57.38       64.35     16.62 o 
   2   8  11       98.60      105.43     18.93 o 
   3   8  11       20.18       19.64     17.26 o 
   4   8  11        7.29       21.72     23.04 o 
   5   8  11      112.57      118.05     29.19 o 
  -6   9  11       17.96       37.78     20.84 o 
  -5   9  11      155.35      190.69     24.82 o 
  -4   9  11        4.15        1.37     22.52 o 
  -3   9  11      269.74      288.28     21.21 o 
  -2   9  11        0.52        3.07     17.53 o 
  -1   9  11      218.54      202.99     22.29 o 
   0   9  11      291.87      309.57     24.54 o 
   1   9  11        6.38       28.65     18.50 o 
   2   9  11      181.82      197.05     24.72 o 
   3   9  11       12.30       39.52     25.38 o 
  -3  10  11        3.60        0.00     22.25 o 
  -2  10  11      280.45      264.93     30.93 o 
  -1  10  11      208.87      199.56     29.63 o 
   0  10  11      106.21      109.31     31.57 o 
   1  10  11      277.21      228.59     31.27 o 
 -11   0  12      390.96      307.27     47.40 o 
 -10   0  12      530.72      443.61     49.18 o 
  -9   0  12      771.70      730.59     57.14 o 
  -8   0  12      478.98      484.29     29.95 o 
  -7   0  12       34.54       25.98     11.73 o 
  -6   0  12      354.34      359.08     17.87 o 
  -5   0  12        3.65        9.51     12.79 o 
  -4   0  12       33.93       38.17     11.70 o 
  -3   0  12       12.20       14.45     14.93 o 
  -2   0  12     1153.87     1177.13     49.67 o 
  -1   0  12     4083.10     3929.23     90.57 o 
   0   0  12     9393.08     8902.97    143.33 o 
   1   0  12     9214.01     9248.06    151.12 o 
   2   0  12        7.58        2.25     11.00 o 
   3   0  12      948.56      969.27     33.38 o 
   4   0  12      876.14      853.67     34.08 o 
   5   0  12      780.18      785.45     35.66 o 
   6   0  12      648.29      607.75     35.22 o 
   7   0  12     2163.31     2147.11     64.69 o 
   8   0  12      780.78      719.36     43.40 o 
 -11   1  12      585.41      528.79     40.78 o 
 -10   1  12       49.42       76.30     23.40 o 
  -9   1  12      692.85      728.71     31.79 o 
  -8   1  12        3.85       18.14     12.51 o 
  -7   1  12     2245.40     2377.88     42.55 o 
  -6   1  12       14.70        2.25      8.49 o 
  -5   1  12     4036.04     3941.54    147.82 o 
  -4   1  12        9.99        7.28      8.20 o 
  -3   1  12     4725.87     4712.18    461.73 o 
  -2   1  12      406.31      354.54     39.28 o 
  -1   1  12      981.13      971.83     94.06 o 
   0   1  12     3648.61     3650.34     63.81 o 
   1   1  12      614.22      599.31     19.25 o 
   2   1  12     2155.91     2129.37     99.50 o 
   3   1  12      560.30      557.63     18.46 o 
   4   1  12     1625.29     1677.41     37.65 o 
   5   1  12      267.58      231.04     16.27 o 
   6   1  12      707.24      699.30     26.43 o 
   7   1  12       16.65       33.46     14.99 o 
   8   1  12      140.57      123.96     19.72 o 
 -10   2  12        0.53        0.00     20.89 o 
  -9   2  12       10.20        7.59     13.81 o 
  -8   2  12      523.96      510.84     24.27 o 
  -7   2  12      398.03      415.59     19.35 o 
  -6   2  12      280.41      304.80     15.81 o 
  -5   2  12      299.56      317.03     14.10 o 
  -4   2  12       57.69       77.57      7.97 o 
  -3   2  12       77.22       78.60      8.56 o 
  -2   2  12      337.80      307.52     33.84 o 
  -1   2  12        0.07        0.00     11.57 o 
   0   2  12        2.62        0.00      7.35 o 
   1   2  12        9.31        8.62      9.72 o 
   2   2  12     1977.14     1903.41     49.29 o 
   3   2  12      112.87      121.19     12.37 o 
   4   2  12      227.88      200.56     14.54 o 
   5   2  12       52.90       37.31     11.83 o 
   6   2  12        0.21        1.22     12.38 o 
   7   2  12       37.91       36.80     15.49 o 
   8   2  12        5.73        0.00     15.86 o 
 -10   3  12      232.77      211.62     24.23 o 
  -9   3  12     1370.08     1267.61     41.21 o 
  -8   3  12       34.06       44.04     15.40 o 
  -7   3  12      785.82      748.93     36.90 o 
  -6   3  12       48.81       34.99     10.62 o 
  -5   3  12     2058.90     1986.17    121.66 o 
  -4   3  12      840.36      767.38     42.81 o 
  -3   3  12     1667.68     1589.86     75.30 o 
  -2   3  12      784.37      708.13     52.09 o 
  -1   3  12     1093.07      955.53    103.37 o 
   0   3  12      207.02      206.92     14.97 o 
   1   3  12      431.32      447.29     18.99 o 
   2   3  12      920.32      932.57     57.40 o 
   3   3  12      485.95      471.59     18.65 o 
   4   3  12     1323.99     1261.86     35.00 o 
   5   3  12        0.04        0.00     12.19 o 
   6   3  12      491.38      551.02     24.58 o 
   7   3  12       47.62       61.71     16.64 o 
   8   3  12      281.89      319.18     24.99 o 
 -10   4  12      230.47      246.72     26.31 o 
  -9   4  12       87.26       81.57     19.61 o 
  -8   4  12      620.52      566.94     29.10 o 
  -7   4  12      132.53      132.83     17.79 o 
  -6   4  12     1165.06     1104.92     44.45 o 
  -5   4  12      315.97      301.51     18.85 o 
  -4   4  12      204.62      188.30     13.32 o 
  -3   4  12      911.60      864.66     50.49 o 
  -2   4  12      156.75      159.78     24.04 o 
  -1   4  12      629.90      574.73     53.84 o 
   0   4  12      267.00      205.20     24.22 o 
   1   4  12      543.01      566.41     39.08 o 
   2   4  12      267.98      256.19     14.77 o 
   3   4  12     1349.71     1361.50     83.09 o 
   4   4  12      316.28      360.49     21.53 o 
   5   4  12      858.54      824.77     31.67 o 
   6   4  12      212.25      229.39     22.40 o 
   7   4  12      265.14      266.80     25.08 o 
  -9   5  12     1640.11     1527.05     52.83 o 
  -8   5  12      119.74      117.81     19.68 o 
  -7   5  12     1059.45      987.66     86.19 o 
  -6   5  12       10.68        2.25     13.70 o 
  -5   5  12     2642.03     2585.27    131.30 o 
  -4   5  12     1631.68     1525.62     88.49 o 
  -3   5  12     1446.10     1409.71     83.78 o 
  -2   5  12      596.26      606.50     55.76 o 
  -1   5  12     2234.42     2224.62    206.53 o 
   0   5  12      416.99      361.14     50.42 o 
   1   5  12     1452.39     1519.36     90.66 o 
   2   5  12      786.83      892.66     96.42 o 
   3   5  12     1013.35     1003.44     36.11 o 
   4   5  12      757.57      736.36     55.42 o 
   5   5  12        3.69        9.73     15.75 o 
   6   5  12      356.47      388.23     25.78 o 
   7   5  12        9.48       10.23     35.71 o 
  -9   6  12       19.72       23.01     20.50 o 
  -8   6  12       16.39        0.00     17.55 o 
  -7   6  12        8.31       12.41     16.62 o 
  -6   6  12      226.72      196.32     20.76 o 
  -5   6  12        4.78        1.76     14.62 o 
  -4   6  12       43.18       47.97     15.11 o 
  -3   6  12        0.19        9.78     12.95 o 
  -2   6  12       62.50       63.44     13.37 o 
  -1   6  12       42.75       47.62     10.99 o 
   0   6  12       16.45       26.54     12.84 o 
   1   6  12      161.21      118.47     35.63 o 
   2   6  12       31.31       30.42     15.54 o 
   3   6  12      146.87      168.13     22.35 o 
   4   6  12        5.64       15.34     16.87 o 
   5   6  12       38.24       48.84     21.95 o 
   6   6  12      100.33      109.08     36.52 o 
  -8   7  12       16.41       20.65     20.29 o 
  -7   7  12      356.24      354.83     28.66 o 
  -6   7  12       12.65       19.17     17.70 o 
  -5   7  12      300.69      315.74     38.19 o 
  -4   7  12       34.01       26.29     16.16 o 
  -3   7  12     1305.84     1239.00     92.63 o 
  -2   7  12       70.66       84.93     15.57 o 
  -1   7  12      371.26      363.49     36.63 o 
   0   7  12      221.72      229.00     23.88 o 
   1   7  12      224.32      222.03     24.23 o 
   2   7  12      688.18      719.34    143.08 o 
   3   7  12        6.62        1.46     17.19 o 
   4   7  12      286.60      330.20     56.89 o 
   5   7  12      169.03      225.46     41.72 o 
  -7   8  12       29.90        2.17     20.20 o 
  -6   8  12      102.47       68.39     21.23 o 
  -5   8  12       30.52       41.29     18.59 o 
  -4   8  12      314.79      344.65     40.07 o 
  -3   8  12      154.98      172.23     21.10 o 
  -2   8  12      145.29      167.44     21.64 o 
  -1   8  12      356.18      348.67     42.28 o 
   0   8  12       32.27       29.55     16.03 o 
   1   8  12      311.35      268.17     28.09 o 
   2   8  12       60.62       57.90     21.16 o 
   3   8  12      585.81      667.59    131.32 o 
   4   8  12      162.53      233.74     43.66 o 
  -5   9  12      665.26      707.81     46.39 o 
  -4   9  12       34.93       44.61     20.47 o 
  -3   9  12     1062.50     1053.23    103.97 o 
  -2   9  12      477.61      480.39     56.30 o 
  -1   9  12      304.49      281.60     31.95 o 
   0   9  12      888.89      843.65     44.61 o 
   1   9  12      486.04      449.54     36.09 o 
   2   9  12      590.08      656.73    149.41 o 
   3   9  12      147.98      163.29     42.20 o 
  -2  10  12        2.77       13.61     24.96 o 
  -1  10  12      188.90      193.53     31.29 o 
 -10   1  13       78.45       58.61     24.44 o 
  -9   1  13      554.49      579.84     38.27 o 
  -8   1  13        0.43        5.71     14.62 o 
  -7   1  13     2914.79     3011.91    201.75 o 
  -6   1  13      571.29      545.25     20.43 o 
  -5   1  13     3758.92     3810.39     65.54 o 
  -4   1  13     1060.76      955.24     51.75 o 
  -3   1  13      840.39      792.85     30.92 o 
  -2   1  13     1882.00     1638.74    111.67 o 
  -1   1  13      419.47      353.58     22.83 o 
   0   1  13     3420.47     3100.18    102.26 o 
   1   1  13      509.46      503.27     40.66 o 
   2   1  13     2248.08     2306.65     88.95 o 
   3   1  13        7.39        0.00     15.20 o 
   4   1  13      688.67      670.41     36.13 o 
   5   1  13      111.05      101.95     22.31 o 
   6   1  13      698.25      677.03     40.11 o 
   7   1  13       40.81       36.86     23.29 o 
 -10   2  13      355.51      322.04     47.40 o 
  -9   2  13        0.64        0.00     15.96 o 
  -8   2  13     1041.68     1048.14     35.71 o 
  -7   2  13      141.02      164.28     18.08 o 
  -6   2  13       10.39       16.52     12.71 o 
  -5   2  13      175.80      181.02     14.39 o 
  -4   2  13       38.60       34.54     10.12 o 
  -3   2  13     1183.86     1138.55     56.88 o 
  -2   2  13      390.81      400.92     32.14 o 
  -1   2  13     3437.47     3332.05    438.01 o 
   0   2  13      167.69      146.40     18.25 o 
   1   2  13     2503.69     2443.03    144.95 o 
   2   2  13     1406.55     1295.85     72.80 o 
   3   2  13     1028.69      983.94     40.57 o 
   4   2  13      366.74      392.93     34.25 o 
   5   2  13     1366.88     1351.71     51.40 o 
   6   2  13     1230.11     1183.91     64.68 o 
   7   2  13      235.31      256.35     43.26 o 
 -10   3  13        4.90        0.00     22.03 o 
  -9   3  13      928.61      907.14     75.40 o 
  -8   3  13       18.67        8.92     18.58 o 
  -7   3  13     1251.26     1261.68     88.57 o 
  -6   3  13      544.19      595.98     43.60 o 
  -5   3  13      977.04      990.65    113.71 o 
  -4   3  13      389.15      400.74     37.65 o 
  -3   3  13     2229.18     2216.15    134.97 o 
  -2   3  13      996.80      969.67    162.89 o 
  -1   3  13      994.72     1014.77    156.88 o 
   0   3  13      619.71      652.07     64.44 o 
   1   3  13      443.71      377.29     28.32 o 
   2   3  13      625.33      623.89     32.82 o 
   3   3  13      159.36      123.81     21.24 o 
   4   3  13      738.43      714.66     49.61 o 
   5   3  13       38.29       42.08     16.09 o 
   6   3  13      317.93      323.54     25.08 o 
   7   3  13       25.75       13.43     22.93 o 
 -10   4  13        4.39        0.00     23.07 o 
  -9   4  13        3.58       12.13     22.52 o 
  -8   4  13       34.86       22.48     20.09 o 
  -7   4  13      258.34      209.91     25.81 o 
  -6   4  13      164.28      145.87     23.25 o 
  -5   4  13      160.69      143.19     21.60 o 
  -4   4  13        3.79        0.00     11.71 o 
  -3   4  13       30.60       28.83     12.16 o 
  -2   4  13      306.73      309.43     35.14 o 
  -1   4  13       24.77       45.49     14.85 o 
   0   4  13        0.47        1.61     12.94 o 
   1   4  13       37.01       54.95     16.85 o 
   2   4  13      385.45      360.72     20.60 o 
   3   4  13       50.69       43.82     14.51 o 
   4   4  13       43.04       34.55     15.44 o 
   5   4  13       23.71       20.28     16.24 o 
   6   4  13       46.60       27.64     24.02 o 
   7   4  13        2.43        5.34     23.53 o 
  -9   5  13      312.38      342.65     49.83 o 
  -8   5  13       48.67       37.64     22.61 o 
  -7   5  13      309.69      297.10     30.32 o 
  -6   5  13      215.52      202.82     50.81 o 
  -5   5  13      842.60      806.22    118.09 o 
  -4   5  13      445.21      436.02     59.90 o 
  -3   5  13      607.03      627.03     97.63 o 
  -2   5  13      185.70      207.31     21.91 o 
  -1   5  13      513.33      511.41     84.54 o 
   0   5  13      242.19      284.26     44.81 o 
   1   5  13      247.78      265.13     31.74 o 
   2   5  13      456.90      463.84     23.69 o 
   3   5  13        0.04        0.00     16.66 o 
   4   5  13      169.27      180.25     24.55 o 
   5   5  13       47.28       29.70     19.68 o 
   6   5  13       16.06       24.92     23.35 o 
  -8   6  13       70.03       51.79     24.24 o 
  -7   6  13       21.17       36.67     21.05 o 
  -6   6  13      618.58      569.78     46.34 o 
  -5   6  13      374.11      383.59     78.16 o 
  -4   6  13      351.58      351.24     24.06 o 
  -3   6  13      885.75      828.99     77.77 o 
  -2   6  13        3.00        0.00     11.95 o 
  -1   6  13      470.15      470.44     50.68 o 
   0   6  13      370.54      365.57     66.58 o 
   1   6  13      569.35      673.02     56.46 o 
   2   6  13      177.19      220.52     37.58 o 
   3   6  13      914.84      971.23     62.17 o 
   4   6  13      299.38      321.55     38.96 o 
   5   6  13      166.04      166.21     26.57 o 
   6   6  13      224.90      249.16     44.31 o 
  -8   7  13        0.89       21.77     25.40 o 
  -7   7  13     1363.65     1324.90    160.61 o 
  -6   7  13      180.92      177.35     39.44 o 
  -5   7  13     1064.51     1095.36    131.80 o 
  -4   7  13      519.95      531.73     50.73 o 
  -3   7  13      268.97      287.10     22.17 o 
  -2   7  13      669.95      672.42     84.84 o 
  -1   7  13      703.49      708.40     81.85 o 
   0   7  13      962.81      989.58    133.05 o 
   1   7  13      912.13      794.02     39.04 o 
   2   7  13     1079.81     1200.89    309.54 o 
   3   7  13        0.63        0.00     17.05 o 
   4   7  13      307.89      312.92     30.01 o 
   5   7  13        2.85       18.18     34.09 o 
  -6   8  13        0.29       29.26     50.72 o 
  -5   8  13        9.95       27.69     22.49 o 
  -4   8  13       18.30        1.98     17.59 o 
  -3   8  13       21.67       19.28     16.71 o 
  -2   8  13       84.25       70.60     17.76 o 
  -1   8  13      126.22      136.75     24.84 o 
   0   8  13      141.80      144.01     22.37 o 
   1   8  13       53.57       82.21     23.21 o 
   2   8  13        7.10       11.51     19.87 o 
   3   8  13       37.11       40.09     23.44 o 
  -5   9  13      104.70      150.16     56.08 o 
  -4   9  13      111.60      121.15     22.81 o 
  -3   9  13       47.23       47.76     19.64 o 
  -2   9  13       97.95      142.41     26.37 o 
  -1   9  13       83.61       84.31     25.76 o 
   0   9  13      166.39      179.59     28.58 o 
   1   9  13       36.84       24.88     23.13 o 
   2   9  13       85.73      115.48     33.60 o 
 -10   0  14      733.94      754.13     62.33 o 
  -9   0  14      314.12      367.33     47.56 o 
  -8   0  14       25.64       34.41     28.41 o 
  -7   0  14      359.35      403.01     56.00 o 
  -6   0  14       21.84        6.63     14.39 o 
  -5   0  14      288.71      292.90     22.34 o 
  -4   0  14      203.70      200.86     20.40 o 
  -3   0  14      283.40      281.95     29.38 o 
  -2   0  14      447.94      404.82     35.39 o 
  -1   0  14     3883.83     3247.01     90.74 o 
   0   0  14     1832.03     1872.17     71.91 o 
   1   0  14     1472.60     1388.14     63.79 o 
   2   0  14      220.25      227.89     32.46 o 
   3   0  14     1355.24     1345.78     68.66 o 
   4   0  14     2228.06     2091.63     87.16 o 
   5   0  14       91.81      117.68     33.76 o 
   6   0  14     2275.62     2249.73     98.20 o 
   7   0  14       61.08       58.27     37.82 o 
 -10   1  14       44.86       12.96     23.86 o 
  -9   1  14     1284.90     1420.64     82.21 o 
  -8   1  14      950.11      917.21     52.52 o 
  -7   1  14      813.67      883.88     61.96 o 
  -6   1  14      327.23      337.82     19.28 o 
  -5   1  14     1580.79     1492.65     43.66 o 
  -4   1  14      280.28      290.32     18.81 o 
  -3   1  14      660.35      627.01     39.36 o 
  -2   1  14     2158.04     1995.83    186.50 o 
  -1   1  14      366.75      366.87     24.83 o 
   0   1  14     1923.74     1792.15     69.47 o 
   1   1  14       69.34       55.91     16.91 o 
   2   1  14      644.18      626.55     33.34 o 
   3   1  14       24.22       12.58     16.28 o 
   4   1  14      849.08      807.51     46.34 o 
   5   1  14      166.80      148.32     24.89 o 
   6   1  14      207.60      205.01     28.00 o 
   7   1  14      118.15      114.34     26.80 o 
 -10   2  14       85.67      102.58     37.98 o 
  -9   2  14       12.67        0.00     17.82 o 
  -8   2  14       84.19       89.12     18.25 o 
  -7   2  14      247.66      249.99     20.98 o 
  -6   2  14      106.28      143.34     23.69 o 
  -5   2  14       48.87       66.80     11.59 o 
  -4   2  14      245.98      230.08     16.17 o 
  -3   2  14        0.87        0.00     11.35 o 
  -2   2  14     1648.68     1604.21     83.11 o 
  -1   2  14      272.52      269.32     31.81 o 
   0   2  14       21.70       20.45     13.94 o 
   1   2  14      123.92      128.79     19.77 o 
   2   2  14        3.29        0.00     15.27 o 
   3   2  14      151.66      141.95     22.04 o 
   4   2  14      205.25      173.70     27.03 o 
   5   2  14        3.87        0.00     18.86 o 
   6   2  14       35.82       38.47     22.89 o 
   7   2  14       13.30       13.10     24.22 o 
 -10   3  14       10.27       16.97     26.78 o 
  -9   3  14      559.91      499.50     38.39 o 
  -8   3  14      144.73      136.29     23.29 o 
  -7   3  14     1534.99     1472.49     86.34 o 
  -6   3  14     1181.28     1112.91     69.53 o 
  -5   3  14      327.85      350.35     38.54 o 
  -4   3  14     2017.10     2100.76    118.31 o 
  -3   3  14      608.09      631.93     48.93 o 
  -2   3  14     1247.74     1180.62    112.97 o 
  -1   3  14      324.36      312.87     32.79 o 
   0   3  14      419.07      500.44     31.98 o 
   1   3  14        0.39        1.64     15.13 o 
   2   3  14      110.06      104.54     20.43 o 
   3   3  14     1105.75     1062.23     44.57 o 
   4   3  14       88.03       87.36     20.43 o 
   5   3  14       77.48       71.81     22.74 o 
   6   3  14      413.38      448.13     36.70 o 
   7   3  14        7.32        0.00     24.89 o 
  -9   4  14       25.71       12.66     22.31 o 
  -8   4  14      343.29      297.03     30.93 o 
  -7   4  14      153.33      147.46     24.61 o 
  -6   4  14      197.24      197.55     31.25 o 
  -5   4  14     1134.38     1089.32    114.92 o 
  -4   4  14      246.63      256.12     19.64 o 
  -3   4  14     2380.75     2476.91    231.90 o 
  -2   4  14      538.29      589.86     65.41 o 
  -1   4  14     1455.23     1506.72    164.91 o 
   0   4  14     1193.54     1166.77    206.96 o 
   1   4  14     1353.79     1353.10    119.38 o 
   2   4  14      444.17      448.55     31.33 o 
   3   4  14      799.92      792.68     87.33 o 
   4   4  14      321.40      302.22     29.58 o 
   5   4  14      226.96      245.28     29.63 o 
   6   4  14      783.35      794.19     45.13 o 
  -9   5  14      641.03      593.43     60.38 o 
  -8   5  14       53.19       57.79     35.71 o 
  -7   5  14      985.13      914.35     46.36 o 
  -6   5  14      423.00      379.51     63.14 o 
  -5   5  14      299.21      305.42     53.65 o 
  -4   5  14     1118.87     1087.62    236.01 o 
  -3   5  14      774.27      774.31     62.74 o 
  -2   5  14      640.28      728.29     77.08 o 
  -1   5  14      699.52      659.78    128.56 o 
   0   5  14      735.46      735.59    122.23 o 
   1   5  14      186.87      193.11     29.14 o 
   2   5  14      708.39      726.69    101.12 o 
   3   5  14        3.49       18.75     19.26 o 
   4   5  14      327.72      324.36     30.94 o 
   5   5  14      188.69      190.99     28.00 o 
   6   5  14      281.38      278.90     34.30 o 
  -8   6  14       12.93       13.82     23.54 o 
  -7   6  14        0.19        0.00     22.40 o 
  -6   6  14        0.09       17.14     20.45 o 
  -5   6  14       14.74        3.53     19.08 o 
  -4   6  14        1.56        0.00     23.70 o 
  -3   6  14        5.04        2.85     17.99 o 
  -2   6  14      119.67      102.44     20.11 o 
  -1   6  14       12.47       24.33     17.39 o 
   0   6  14       77.59      107.08     20.08 o 
   1   6  14        1.96       16.71     18.03 o 
   2   6  14        9.98       29.71     19.22 o 
   3   6  14        4.20       22.95     19.55 o 
   4   6  14      112.42      130.99     33.60 o 
   5   6  14       79.28       70.61     35.39 o 
  -7   7  14       62.63       72.49     26.90 o 
  -6   7  14      144.97      170.64     28.76 o 
  -5   7  14      118.93      144.14     26.49 o 
  -4   7  14       60.07      104.35     22.46 o 
  -3   7  14      134.01      117.63     29.62 o 
  -2   7  14       42.42       56.55     20.58 o 
  -1   7  14      397.37      430.87     91.47 o 
   0   7  14      181.51      211.88     25.75 o 
   1   7  14       49.88       61.40     20.89 o 
   2   7  14      407.10      489.48    113.05 o 
   3   7  14        8.41       13.47     25.97 o 
   4   7  14      119.91      118.17     36.20 o 
  -6   8  14       10.55        0.00     24.06 o 
  -5   8  14      232.27      249.85     62.65 o 
  -4   8  14        2.75        4.86     20.10 o 
  -3   8  14      443.91      524.31     91.63 o 
  -2   8  14       24.02       55.42     21.84 o 
  -1   8  14      235.37      222.24     28.49 o 
   0   8  14       24.48       10.50     22.72 o 
   1   8  14      478.92      432.25     50.16 o 
   2   8  14      365.58      382.42     46.26 o 
   3   8  14      276.16      267.01     43.99 o 
  -4   9  14       59.68       45.75     25.59 o 
  -3   9  14      128.12      137.98     28.02 o 
  -2   9  14      569.85      604.72    107.86 o 
  -1   9  14      125.53       87.33     34.09 o 
   0   9  14      955.84      930.24     68.17 o 
 -10   1  15      277.86      271.92     32.93 o 
  -9   1  15      435.38      480.31     52.51 o 
  -8   1  15      431.56      429.88     39.54 o 
  -7   1  15      451.93      428.49     38.99 o 
  -6   1  15      706.83      711.95     49.39 o 
  -5   1  15      576.36      571.83     21.80 o 
  -4   1  15     1037.06     1095.77     48.10 o 
  -3   1  15      173.61      160.85     19.65 o 
  -2   1  15      533.93      513.44     41.39 o 
  -1   1  15       27.76       39.98     16.00 o 
   0   1  15       89.22       88.29     18.11 o 
   1   1  15      405.34      379.73     27.88 o 
   2   1  15       18.68       15.36     17.81 o 
   3   1  15      211.58      221.12     26.62 o 
   4   1  15       73.13       69.88     21.12 o 
   5   1  15      230.49      239.69     29.78 o 
   6   1  15       13.93        4.90     22.66 o 
 -10   2  15       70.05       52.75     37.98 o 
  -9   2  15      330.16      351.55     26.89 o 
  -8   2  15       28.75       18.56     16.28 o 
  -7   2  15      582.41      644.07     40.17 o 
  -6   2  15       19.05       12.97     14.52 o 
  -5   2  15      417.72      442.32     19.51 o 
  -4   2  15      639.01      656.54     34.02 o 
  -3   2  15     1631.24     1612.79    209.63 o 
  -2   2  15     1970.77     1977.53    192.67 o 
  -1   2  15     1315.82     1275.22    197.62 o 
   0   2  15      403.95      448.51     69.80 o 
   1   2  15      776.17      838.29     54.62 o 
   2   2  15      788.04      767.33    102.67 o 
   3   2  15      228.01      232.30     34.82 o 
   4   2  15     2275.00     2083.89     64.49 o 
   5   2  15        2.46        7.38     20.27 o 
   6   2  15     1003.91      979.20     50.37 o 
  -9   3  15      847.77      856.28     46.98 o 
  -8   3  15      389.09      397.53     43.42 o 
  -7   3  15      165.40      182.43     25.10 o 
  -6   3  15      339.64      364.32     29.29 o 
  -5   3  15      519.04      532.79     34.60 o 
  -4   3  15     1322.37     1331.08     82.56 o 
  -3   3  15      811.70      797.56     45.62 o 
  -2   3  15     2156.27     2067.32    239.42 o 
  -1   3  15        1.95       13.32     15.25 o 
   0   3  15      682.54      732.56     90.57 o 
   1   3  15        4.66        0.00     15.68 o 
   2   3  15      852.14      847.82     98.12 o 
   3   3  15      196.80      174.44     25.09 o 
   4   3  15     1197.24     1061.47     60.38 o 
   5   3  15       76.09       64.03     23.47 o 
   6   3  15       52.30       51.09     25.28 o 
  -9   4  15        1.29        0.00     25.73 o 
  -8   4  15       48.72       55.02     22.31 o 
  -7   4  15       84.51       65.46     22.17 o 
  -6   4  15       15.83       17.29     18.44 o 
  -5   4  15      152.40      141.29     30.52 o 
  -4   4  15      160.08      156.18     26.62 o 
  -3   4  15      328.46      344.09     34.29 o 
  -2   4  15       15.05        0.04     13.60 o 
  -1   4  15       22.94       19.74     16.81 o 
   0   4  15       17.23       22.12     20.13 o 
   1   4  15       26.40       38.13     19.80 o 
   2   4  15      293.40      283.60     55.59 o 
   3   4  15      245.21      195.65     25.42 o 
   4   4  15      341.36      319.36     31.50 o 
   5   4  15        0.76        0.00     21.40 o 
   6   4  15        4.81        0.00     23.78 o 
  -8   5  15      294.45      286.01     31.77 o 
  -7   5  15       68.42       64.38     23.64 o 
  -6   5  15      747.45      701.61     66.14 o 
  -5   5  15       92.85       68.75     21.14 o 
  -4   5  15      506.39      485.38     67.12 o 
  -3   5  15      506.77      508.41    106.07 o 
  -2   5  15      125.43      158.30     20.00 o 
  -1   5  15      199.81      185.12     22.44 o 
   0   5  15      410.14      418.31     60.71 o 
   1   5  15      123.38      144.67     34.49 o 
   2   5  15      386.29      385.00     69.80 o 
   3   5  15       77.10       67.56     23.07 o 
   4   5  15      181.83      204.41     28.29 o 
   5   5  15       38.87       56.48     25.81 o 
  -8   6  15        2.77        0.00     23.14 o 
  -7   6  15      263.39      216.18     53.24 o 
  -6   6  15       60.49       64.79     23.98 o 
  -5   6  15     1489.44     1402.92    191.21 o 
  -4   6  15       93.75       91.18     22.43 o 
  -3   6  15      954.40      996.65    140.16 o 
  -2   6  15      355.30      371.61     33.60 o 
  -1   6  15      962.96     1037.81    219.53 o 
   0   6  15      583.33      653.78    144.14 o 
   1   6  15      868.07      837.12    129.20 o 
   2   6  15     1185.03     1245.09    241.93 o 
   3   6  15      193.32      225.44     29.21 o 
   4   6  15      763.98      862.57     97.07 o 
  -7   7  15      556.52      611.16     44.79 o 
  -6   7  15      223.06      215.05     37.58 o 
  -5   7  15      218.69      244.71     50.08 o 
  -4   7  15      479.24      522.50     82.21 o 
  -3   7  15       40.22       59.06     21.31 o 
  -2   7  15      485.86      549.60     95.52 o 
  -1   7  15       25.74       22.32     19.89 o 
   0   7  15     1193.44     1054.42     67.04 o 
   1   7  15       65.39       71.78     22.56 o 
   2   7  15      186.09      226.56     43.34 o 
   3   7  15       30.10       68.23     22.97 o 
  -5   8  15        0.51       29.52     24.71 o 
  -4   8  15        1.45        0.00     21.68 o 
  -3   8  15        0.84       10.14     23.08 o 
  -2   8  15      176.97      212.79     39.52 o 
  -1   8  15        0.81        0.00     35.63 o 
   0   8  15       38.79       49.47     23.94 o 
   1   8  15        0.49        0.00     27.92 o 
   2   8  15       77.14       82.55     26.00 o 
  -9   0  16      819.50      944.69     68.66 o 
  -8   0  16       34.17       47.88     32.79 o 
  -7   0  16      738.63      742.96     38.13 o 
  -6   0  16      455.21      462.32     30.83 o 
  -5   0  16      577.44      592.61     32.26 o 
  -4   0  16     1182.58     1178.01    120.03 o 
  -3   0  16      467.48      463.74     39.61 o 
  -2   0  16      449.60      494.10     42.36 o 
  -1   0  16        7.52       18.67     23.70 o 
   0   0  16      100.31      117.68     28.57 o 
   1   0  16      559.54      561.30     47.23 o 
   2   0  16     2808.49     2802.09    100.31 o 
   3   0  16        1.75       24.02     27.59 o 
   4   0  16     1821.11     1765.37     87.00 o 
   5   0  16        2.52        2.43     29.38 o 
   6   0  16      496.23      510.00     56.32 o 
  -9   1  16       43.09       68.91     25.92 o 
  -8   1  16      383.86      396.72     26.35 o 
  -7   1  16      293.55      306.53     23.21 o 
  -6   1  16      289.39      291.55     18.65 o 
  -5   1  16      364.66      331.62     20.41 o 
  -4   1  16      745.67      726.89     24.81 o 
  -3   1  16        0.89        0.00     14.53 o 
  -2   1  16      640.64      612.58     32.07 o 
  -1   1  16      649.45      626.95     33.51 o 
   0   1  16      135.83      142.96     21.74 o 
   1   1  16      426.48      373.87     48.94 o 
   2   1  16      940.95      873.87     60.87 o 
   3   1  16       88.47       85.82     22.99 o 
   4   1  16       58.65       56.08     22.27 o 
   5   1  16      314.05      273.10     31.87 o 
   6   1  16       23.19        5.87     23.73 o 
  -9   2  16        5.00        9.09     34.09 o 
  -8   2  16      104.06       97.99     19.63 o 
  -7   2  16      121.99      147.93     20.45 o 
  -6   2  16      114.42      122.82     21.02 o 
  -5   2  16       78.89       77.50     13.54 o 
  -4   2  16       30.33       19.38     11.88 o 
  -3   2  16      124.85      103.91     18.96 o 
  -2   2  16        5.65        4.25     15.32 o 
  -1   2  16       50.39       48.66     17.03 o 
   0   2  16       20.30       35.28     18.11 o 
   1   2  16      366.67      364.69     30.13 o 
   2   2  16      373.77      364.84     30.58 o 
   3   2  16       51.76       41.27     19.66 o 
   4   2  16      219.56      179.53     27.41 o 
   5   2  16        3.45        0.00     20.38 o 
   6   2  16        7.86        4.26     24.15 o 
  -9   3  16      166.37      147.17     28.47 o 
  -8   3  16      232.86      214.89     29.63 o 
  -7   3  16      137.30      127.71     24.30 o 
  -6   3  16      675.18      690.33     57.77 o 
  -5   3  16      331.28      334.08     25.32 o 
  -4   3  16      288.19      304.84     24.34 o 
  -3   3  16       46.27       50.03     14.35 o 
  -2   3  16      399.80      452.41     73.37 o 
  -1   3  16       17.46        0.30     15.85 o 
   0   3  16      341.92      363.21     52.35 o 
   1   3  16      151.56      181.43     23.83 o 
   2   3  16        1.00        0.00     17.60 o 
   3   3  16       15.08       31.61     19.99 o 
   4   3  16       16.87       33.04     21.31 o 
   5   3  16      147.62      141.11     28.28 o 
  -9   4  16      157.27      148.08     29.34 o 
  -8   4  16        0.43        2.58     21.22 o 
  -7   4  16      379.73      379.46     33.13 o 
  -6   4  16      164.72      180.97     25.83 o 
  -5   4  16     1202.09     1149.15    110.62 o 
  -4   4  16      882.81      869.17     60.71 o 
  -3   4  16     1135.07     1017.44     75.64 o 
  -2   4  16      748.79      765.81     42.69 o 
  -1   4  16     1331.15     1374.95    241.61 o 
   0   4  16     2370.54     2394.53    336.65 o 
   1   4  16      186.82      204.68     35.47 o 
   2   4  16     2200.95     2191.12    167.35 o 
   3   4  16      113.25      115.67     42.20 o 
   4   4  16      856.25      861.95     46.72 o 
   5   4  16        0.22        3.86     23.77 o 
  -8   5  16      112.41       80.47     25.75 o 
  -7   5  16      138.71      143.19     27.31 o 
  -6   5  16     1032.42      974.40     53.65 o 
  -5   5  16      110.58      114.99     23.61 o 
  -4   5  16     1115.08     1049.58    132.53 o 
  -3   5  16       12.33        8.71     19.05 o 
  -2   5  16      787.29      722.34     67.36 o 
  -1   5  16      165.99      192.72     42.36 o 
   0   5  16      210.73      202.33     24.67 o 
   1   5  16      218.00      255.58     27.25 o 
   2   5  16      181.03      171.55     46.59 o 
   3   5  16      104.69       97.41     35.30 o 
   4   5  16       64.86       59.14     25.19 o 
  -7   6  16        0.26        3.65     25.89 o 
  -6   6  16       98.91       75.61     24.89 o 
  -5   6  16       76.60       63.70     23.50 o 
  -4   6  16      145.68      121.26     26.70 o 
  -3   6  16        2.84        0.00     18.67 o 
  -2   6  16      105.15      125.22     24.51 o 
  -1   6  16       28.69       39.44     28.24 o 
   0   6  16       51.22       40.31     19.98 o 
   1   6  16        5.74        4.55     18.88 o 
   2   6  16       69.83       90.27     24.76 o 
   3   6  16       41.82       50.58     23.70 o 
  -6   7  16       81.54       77.79     27.51 o 
  -5   7  16       28.08       48.57     23.72 o 
  -4   7  16      119.25      118.98     34.57 o 
  -3   7  16       37.81       54.05     22.62 o 
  -2   7  16       24.92       16.06     21.79 o 
  -1   7  16       43.03       25.65     22.16 o 
   0   7  16      370.67      292.01     43.66 o 
   1   7  16       87.74       66.14     33.36 o 
   2   7  16      154.49      173.90     28.89 o 
  -4   8  16       75.45       83.50     27.51 o 
  -3   8  16      296.86      337.65     39.69 o 
  -2   8  16      162.44      187.70     29.47 o 
  -1   8  16      146.69      176.83     29.82 o 
   0   8  16      445.20      585.45     97.23 o 
  -9   1  17      149.69      154.18     28.11 o 
  -8   1  17      164.03      165.27     27.32 o 
  -7   1  17      454.65      502.95     34.41 o 
  -6   1  17      436.23      417.81     33.90 o 
  -5   1  17       83.18       59.20     13.89 o 
  -4   1  17     1324.24     1373.28     51.57 o 
  -3   1  17       33.34       50.34     18.09 o 
  -2   1  17     1075.99     1059.58     55.76 o 
  -1   1  17      306.84      285.09     27.13 o 
   0   1  17      768.47      680.30     37.17 o 
   1   1  17       17.13        5.78     19.19 o 
   2   1  17       77.67       79.63     22.60 o 
   3   1  17      460.92      424.70     34.83 o 
   4   1  17        0.35       33.28     22.09 o 
   5   1  17      310.24      283.56     46.59 o 
  -9   2  17      559.78      579.15     59.57 o 
  -8   2  17      152.91      156.46     21.59 o 
  -7   2  17      755.72      818.97     45.09 o 
  -6   2  17      422.06      447.76     28.94 o 
  -5   2  17      612.42      665.95     36.74 o 
  -4   2  17      687.23      717.33     38.34 o 
  -3   2  17      107.34      105.62     19.59 o 
  -2   2  17     1136.75     1159.37    124.66 o 
  -1   2  17      239.15      241.86     27.35 o 
   0   2  17     2801.99     2897.06    306.62 o 
   1   2  17      115.67       99.26     23.70 o 
   2   2  17     1746.47     1817.35    118.74 o 
   3   2  17        1.85        2.87     20.03 o 
   4   2  17      863.64      901.59     54.78 o 
   5   2  17       85.27       86.77     25.29 o 
  -8   3  17      341.82      330.94     33.58 o 
  -7   3  17        6.52       14.18     19.26 o 
  -6   3  17      249.77      291.22     35.35 o 
  -5   3  17       16.79       12.99     15.56 o 
  -4   3  17      645.17      659.82     69.17 o 
  -3   3  17      874.35      807.85     47.44 o 
  -2   3  17        3.51        0.00     15.54 o 
  -1   3  17      133.50      123.78     22.25 o 
   0   3  17       10.92       12.61     19.64 o 
   1   3  17       88.76      121.18     23.76 o 
   2   3  17       24.04       30.34     20.29 o 
   3   3  17      175.82      185.59     27.33 o 
   4   3  17       10.00        3.40     21.79 o 
   5   3  17       18.08       18.55     24.04 o 
  -8   4  17        4.33       13.13     23.08 o 
  -7   4  17        3.32        1.12     20.35 o 
  -6   4  17      125.64      132.84     24.46 o 
  -5   4  17      112.37      121.43     24.08 o 
  -4   4  17      222.60      207.62     26.99 o 
  -3   4  17        0.45        4.89     18.26 o 
  -2   4  17        9.43       33.69     18.87 o 
  -1   4  17       16.00        1.30     18.59 o 
   0   4  17       36.60       34.42     19.80 o 
   1   4  17        1.18        7.05     18.81 o 
   2   4  17      244.80      211.89     27.05 o 
   3   4  17       49.34       38.79     28.89 o 
   4   4  17       69.51       79.89     25.42 o 
  -7   5  17       46.79       38.73     23.38 o 
  -6   5  17      198.17      203.50     31.25 o 
  -5   5  17      232.76      216.02     28.07 o 
  -4   5  17        2.59        0.00     18.99 o 
  -3   5  17       11.68        4.38     18.88 o 
  -2   5  17      298.87      306.04     61.60 o 
  -1   5  17       91.02       98.62     23.40 o 
   0   5  17        1.97        1.49     18.44 o 
   1   5  17      116.21      164.43     33.03 o 
   2   5  17        6.19       20.23     19.30 o 
   3   5  17       77.02       63.46     24.60 o 
   4   5  17        3.92        0.00     22.53 o 
  -6   6  17      300.23      316.15     35.08 o 
  -5   6  17      368.53      443.04     57.79 o 
  -4   6  17      258.32      327.14     44.15 o 
  -3   6  17      415.35      434.62     48.29 o 
  -2   6  17      944.65     1073.89    169.46 o 
  -1   6  17       95.23       86.68     32.79 o 
   0   6  17     1810.32     1911.34    377.63 o 
   1   6  17        0.72        7.88     20.48 o 
   2   6  17      858.59      954.08    179.12 o 
   3   6  17        1.62        8.77     23.50 o 
  -5   7  17       26.28       40.92     24.57 o 
  -4   7  17      124.61      162.19     28.97 o 
  -3   7  17        3.38       24.09     22.56 o 
  -2   7  17      321.74      362.63     34.70 o 
  -1   7  17       67.54       60.65     25.07 o 
   0   7  17      192.11      149.33     39.44 o 
   1   7  17      134.73      137.53     27.60 o 
  -9   0  18      957.53      899.73     68.99 o 
  -8   0  18      256.72      303.21     46.75 o 
  -7   0  18     1083.53     1165.93     72.72 o 
  -6   0  18      764.56      749.31     39.81 o 
  -5   0  18      297.65      299.91     27.91 o 
  -4   0  18     2064.16     2194.12    173.03 o 
  -3   0  18        3.73       12.01     24.35 o 
  -2   0  18     2548.48     2631.82     94.31 o 
  -1   0  18      226.37      204.85     36.52 o 
   0   0  18     1807.27     1838.90     84.08 o 
   1   0  18        0.04        7.79     25.81 o 
   2   0  18     1818.99     1818.45     88.14 o 
   3   0  18      188.43      191.05     40.74 o 
   4   0  18      899.19      960.76     71.10 o 
   5   0  18      121.89      110.21     39.44 o 
  -9   1  18       48.77       52.60     25.67 o 
  -8   1  18       91.93      103.66     27.32 o 
  -7   1  18        4.31        0.00     17.17 o 
  -6   1  18      699.23      737.46     32.84 o 
  -5   1  18      253.17      302.32     19.88 o 
  -4   1  18      356.58      378.93     21.27 o 
  -3   1  18      158.17      175.54     23.12 o 
  -2   1  18       41.62       36.20     19.12 o 
  -1   1  18       13.83       16.99     18.35 o 
   0   1  18      119.30       99.14     21.58 o 
   1   1  18      169.84      123.09     36.20 o 
   2   1  18        0.24        5.01     20.18 o 
   3   1  18       80.86      114.27     25.48 o 
   4   1  18       59.53       57.13     23.81 o 
  -8   2  18       69.92       63.09     20.21 o 
  -7   2  18        3.25        0.67     17.74 o 
  -6   2  18       94.05      109.46     20.17 o 
  -5   2  18        8.42        1.84     15.95 o 
  -4   2  18       42.88       49.02     14.21 o 
  -3   2  18      198.86      208.08     42.28 o 
  -2   2  18      148.66      148.32     60.79 o 
  -1   2  18       20.89       20.28     17.66 o 
   0   2  18        8.24       12.08     20.08 o 
   1   2  18        6.08        5.89     19.73 o 
   2   2  18       95.95       96.17     24.65 o 
   3   2  18        6.97       22.58     21.56 o 
   4   2  18        0.87        6.21     22.37 o 
  -8   3  18      260.55      235.23     63.79 o 
  -7   3  18       54.69       55.57     32.79 o 
  -6   3  18      235.39      209.68     37.25 o 
  -5   3  18        5.04        0.69     15.82 o 
  -4   3  18      631.02      648.24     45.36 o 
  -3   3  18       81.48       96.12     19.31 o 
  -2   3  18      529.94      529.85     34.01 o 
  -1   3  18       71.77       84.22     22.21 o 
   0   3  18        4.50        2.45     19.32 o 
   1   3  18      302.28      352.01     64.44 o 
   2   3  18       33.12       16.05     21.08 o 
   3   3  18      173.14      137.22     27.02 o 
   4   3  18       30.76       55.90     25.23 o 
  -7   4  18      164.82      201.26     29.08 o 
  -6   4  18      273.22      315.46     31.16 o 
  -5   4  18       12.47       26.56     20.43 o 
  -4   4  18      472.39      465.68     39.69 o 
  -3   4  18      277.14      289.72     29.83 o 
  -2   4  18     2206.96     2051.31    261.74 o 
  -1   4  18        3.23       28.74     19.99 o 
   0   4  18     1629.52     1815.56    231.47 o 
   1   4  18        1.05        0.00     19.85 o 
   2   4  18      727.14      815.16     63.95 o 
   3   4  18       82.85      107.06     27.29 o 
  -7   5  18       24.12       45.19     24.96 o 
  -6   5  18      172.60      186.88     29.15 o 
  -5   5  18       47.38       23.10     21.37 o 
  -4   5  18       52.76       66.02     22.91 o 
  -3   5  18        9.84        0.00     20.13 o 
  -2   5  18        2.66       20.98     22.05 o 
  -1   5  18      133.72      166.71     26.79 o 
   0   5  18        0.14        4.42     20.43 o 
   1   5  18      349.20      410.63     34.86 o 
   2   5  18       36.54       37.36     24.15 o 
   3   5  18       27.94       19.31     24.09 o 
  -5   6  18        1.12        7.94     23.18 o 
  -4   6  18       51.17       60.20     22.72 o 
  -3   6  18      116.02      139.58     26.41 o 
  -2   6  18       97.20      132.77     30.60 o 
  -1   6  18        1.65       16.56     29.87 o 
   0   6  18       41.90       37.47     23.61 o 
   1   6  18       17.56        8.77     21.98 o 
  -3   7  18       34.96       30.74     24.84 o 
  -2   7  18        1.33       21.18     24.13 o 
  -1   7  18       27.43       33.39     25.49 o 
  -8   1  19       79.08       72.40     26.62 o 
  -7   1  19       56.08       64.74     20.12 o 
  -6   1  19      147.45      135.56     20.98 o 
  -5   1  19      148.92      173.03     18.11 o 
  -4   1  19       26.68       40.49     14.86 o 
  -3   1  19      103.81      125.33     25.08 o 
  -2   1  19       64.73       40.58     28.73 o 
  -1   1  19      133.35      123.50     24.38 o 
   0   1  19        4.54        0.00     19.33 o 
   1   1  19       11.00        0.59     20.07 o 
   2   1  19      143.80      135.43     26.03 o 
   3   1  19        5.44       13.59     22.77 o 
   4   1  19      131.90      155.54     38.23 o 
  -8   2  19      403.57      393.42     36.36 o 
  -7   2  19      158.45      189.84     23.89 o 
  -6   2  19     1030.58     1136.98     40.99 o 
  -5   2  19       35.97       35.01     18.24 o 
  -4   2  19     1972.26     2075.09     55.74 o 
  -3   2  19        9.80       21.53     18.47 o 
  -2   2  19     1641.71     1707.73     81.32 o 
  -1   2  19        4.82        9.02     19.34 o 
   0   2  19     1536.05     1697.99     72.80 o 
   1   2  19      230.60      263.75     31.30 o 
   2   2  19     1144.63     1234.35    114.35 o 
   3   2  19      232.11      233.34     30.55 o 
  -7   3  19        4.74        3.60     22.40 o 
  -6   3  19      383.01      431.17     79.13 o 
  -5   3  19       37.97       40.38     18.43 o 
  -4   3  19       21.33       46.33     18.83 o 
  -3   3  19        3.57        0.00     15.61 o 
  -2   3  19       24.10       24.42     19.16 o 
  -1   3  19      407.58      413.04     88.22 o 
   0   3  19       59.79       40.34     51.54 o 
   1   3  19       97.37      100.37     25.05 o 
   2   3  19       26.77       30.26     23.21 o 
   3   3  19       11.11        0.00     29.22 o 
  -7   4  19        0.57        0.00     23.15 o 
  -6   4  19       14.39       15.77     22.50 o 
  -5   4  19       11.13       18.05     20.58 o 
  -4   4  19        1.97       12.38     20.24 o 
  -3   4  19       15.96       27.68     24.75 o 
  -2   4  19       15.14       11.26     20.15 o 
  -1   4  19        7.01        0.00     19.79 o 
   0   4  19       10.80        5.37     21.71 o 
   1   4  19       15.93       18.17     24.59 o 
   2   4  19        3.22        0.00     22.76 o 
  -6   5  19       63.79       48.97     51.78 o 
  -5   5  19       19.71       38.73     23.01 o 
  -4   5  19      197.40      187.84     29.34 o 
  -3   5  19       36.44       21.72     23.01 o 
  -2   5  19        1.33       13.85     21.92 o 
  -1   5  19      117.45      155.15     27.45 o 
   0   5  19        7.07       16.34     22.57 o 
   1   5  19      140.19      145.08     27.78 o 
  -4   6  19      688.11      779.27    119.22 o 
  -3   6  19        2.67        0.00     22.49 o 
  -2   6  19      613.73      735.77    127.18 o 
  -1   6  19       44.73       11.36     32.95 o 
   0   6  19      310.55      423.03     84.08 o 
  -7   0  20      223.67      200.95     46.10 o 
  -6   0  20     1732.13     1764.91     79.78 o 
  -5   0  20       41.05       21.21     21.99 o 
  -4   0  20     1346.54     1607.77    196.16 o 
  -3   0  20      112.59       87.00     34.09 o 
  -2   0  20     1201.75     1322.89     75.32 o 
  -1   0  20      442.05      441.67     49.51 o 
   0   0  20     1376.40     1366.88     78.72 o 
   1   0  20      373.44      470.40     53.89 o 
   2   0  20      523.37      513.09     56.32 o 
   3   0  20      436.24      460.33     55.51 o 
  -7   1  20       87.94       94.87     21.73 o 
  -6   1  20        1.07        0.00     18.30 o 
  -5   1  20      116.62      155.61     20.10 o 
  -4   1  20        7.56       10.40     15.24 o 
  -3   1  20      351.11      363.29     31.93 o 
  -2   1  20       21.86        0.05     20.66 o 
  -1   1  20       13.71        0.00     19.42 o 
   0   1  20       83.49       71.06     25.24 o 
   1   1  20        3.94        0.00     19.91 o 
   2   1  20      152.61      202.09     29.95 o 
   3   1  20       23.39       31.39     37.25 o 
  -7   2  20       32.87       22.55     20.82 o 
  -6   2  20       23.89       19.49     19.39 o 
  -5   2  20       14.86        1.08     18.35 o 
  -4   2  20       43.47       17.94     15.74 o 
  -3   2  20        5.99        3.67     19.57 o 
  -2   2  20       22.12       23.07     21.11 o 
  -1   2  20       21.92       28.63     21.33 o 
   0   2  20        7.88        0.52     20.94 o 
   1   2  20        4.17        9.10     22.79 o 
   2   2  20       11.46       17.89     23.71 o 
  -6   3  20        0.25        6.20     21.85 o 
  -5   3  20       38.70       36.62     23.01 o 
  -4   3  20        0.00        0.00     18.42 o 
  -3   3  20       92.20      104.55     20.05 o 
  -2   3  20        1.61        5.95     20.51 o 
  -1   3  20       57.51       69.95     24.10 o 
   0   3  20       72.17       97.61     25.77 o 
   1   3  20        3.23       41.49     24.66 o 
   2   3  20       50.95       47.62     25.82 o 
  -6   4  20      657.51      744.17     77.83 o 
  -5   4  20       39.32       47.17     22.98 o 
  -4   4  20      615.40      636.31     85.54 o 
  -3   4  20       11.06       29.01     22.81 o 
  -2   4  20      643.30      749.02     73.61 o 
  -1   4  20       83.20       86.80     25.88 o 
   0   4  20      640.86      772.35    122.96 o 
   1   4  20      282.88      297.39     54.70 o 
  -4   5  20       13.97       24.13     24.66 o 
  -3   5  20       63.08       57.32     25.40 o 
  -2   5  20       21.78       28.57     24.62 o 
  -1   5  20      186.97      210.36     44.64 o 
   0   5  20       53.87       65.82     25.67 o 
  -6   1  21       33.52       20.90     19.69 o 
  -5   1  21      149.23      178.86     20.46 o 
  -4   1  21       31.56       33.94     16.91 o 
  -3   1  21       83.95      106.10     25.79 o 
  -2   1  21       26.61       27.36     22.32 o 
  -1   1  21        0.89        2.91     21.69 o 
   0   1  21       27.89       56.84     25.36 o 
   1   1  21        0.66       10.10     23.90 o 
   2   1  21       28.14       15.96     25.17 o 
  -6   2  21      608.37      711.26     36.79 o 
  -5   2  21       71.38       56.25     21.98 o 
  -4   2  21      514.55      639.87     29.41 o 
  -3   2  21      200.75      201.14     28.86 o 
  -2   2  21      712.68      717.30     43.84 o 
  -1   2  21      446.57      488.37     63.39 o 
   0   2  21      370.82      365.77     35.58 o 
   1   2  21      413.58      501.12     68.74 o 
  -5   3  21       62.64       44.37     24.31 o 
  -4   3  21        0.36        0.00     21.47 o 
  -3   3  21       81.06       58.19     27.11 o 
  -2   3  21      108.89      146.37     38.79 o 
  -1   3  21        3.04        0.00     22.92 o 
   0   3  21      217.83      245.69     32.28 o 
   1   3  21       23.35       39.39     26.78 o 
  -4   4  21        6.39        5.33     22.79 o 
  -3   4  21        0.11        0.00     23.30 o 
  -2   4  21       30.50       45.77     35.55 o 
  -1   4  21        0.11        0.00     23.29 o 
  -5   0  22      105.96      101.40     28.33 o 
  -4   0  22      462.70      526.12     40.95 o 
  -3   0  22      613.86      689.85     61.68 o 
  -2   0  22      250.99      315.55     47.56 o 
  -1   0  22      373.93      438.91     54.38 o 
   0   0  22      524.36      602.36     63.30 o 
  -5   1  22      152.65      172.86     25.19 o 
  -4   1  22       33.88       28.88     18.19 o 
  -3   1  22        3.78       32.37     23.30 o 
  -2   1  22       72.89       98.34     27.03 o 
  -1   1  22        2.84        5.44     25.14 o 
   0   1  22      166.48      183.03     31.59 o 
  -4   2  22        7.23       10.63     20.35 o 
  -3   2  22       18.52       18.15     22.91 o 
  -2   2  22        0.47       14.13     24.36 o 
  -1   2  22       16.61       33.18     26.11 o 
  -3   3  22        5.94        0.00     23.07 o 
  -2   3  22       11.41        2.32     23.48 o 
                                                 
